# Supplementary material for: An Integrated Mass Spectrometry-Based Glycomics-Driven Glycoproteomics Analytical Platform to Functionally Characterize Glycosylation Inhibitors
Source: Molecules. 2022 Jun 14;27(12):3834. doi: 10.3390/molecules27123834 (PMC9228227; doi:10.3390/molecules27123834)
Supplement: Supplementary file 1 [file molecules-27-03834-s001.zip]

Archive with 5 entries (4 files):
- supplementary_molecules_04072022/
- supplementary_molecules_04072022/molecules-1695691-supplementary.doc
- supplementary_molecules_04072022/Supplementary tables_molecules_04052022.xlsx
- supplementary_molecules_04072022/Supplementary video 1.mpg
- supplementary_molecules_04072022/Supplementary video 2.mpg
