# Supplementary material for: An Integrated Mass Spectrometry-Based Glycomics-Driven Glycoproteomics Analytical Platform to Functionally Characterize Glycosylation Inhibitors
Source: Molecules. 2022 Jun 14;27(12):3834. doi: 10.3390/molecules27123834 (PMC9228227; doi:10.3390/molecules27123834)
Supplement: Supplementary file 1 [file molecules-27-03834-s001.zip › supplementary_molecules_04072022/Supplementary tables_molecules_04052022.xlsx]

## Sheet: 1 glycomics results
Glycan composition	log2 fold-change	-log10 p
Hex(7)HexNAc(6)Fuc(1)NeuAc(0)	-0.307835	3.27165
Hex(6)HexNAc(4)Fuc(0)NeuAc(2)	-1.05875	3.22113
Hex(8)HexNAc(7)Fuc(0)NeuAc(2)	-2.42136	3.18977
Hex(5)HexNAc(4)Fuc(2)NeuAc(0)	-0.767489	3.03339
Hex(6)HexNAc(4)Fuc(0)NeuAc(1)	-0.538538	3.02045
Hex(8)HexNAc(7)Fuc(6)NeuAc(0)	-1.67563	2.9784
Hex(9)HexNAc(8)Fuc(1)NeuAc(2)	-1.35356	2.84103
Hex(9)HexNAc(8)Fuc(1)NeuAc(0)	-1.32689	2.76904
Hex(3)HexNAc(2)Fuc(1)NeuAc(0)	-1	2.66294
Hex(7)HexNAc(5)Fuc(1)NeuAc(0)	-0.788289	2.31758
Hex(5)HexNAc(4)Fuc(0)NeuAc(0)	-0.169401	2.20149
Hex(5)HexNAc(4)Fuc(3)NeuAc(0)	-0.862615	2.19525
Hex(8)HexNAc(7)Fuc(1)NeuAc(3)	1.43789	2.01444
Hex(7)HexNAc(6)Fuc(0)NeuAc(1)	-0.490326	1.99818
Hex(5)HexNAc(5)Fuc(1)NeuAc(0)	-0.446142	1.98678
Hex(4)HexNAc(4)Fuc(1)NeuAc(1)	0.911406	1.93964
Hex(6)HexNAc(5)Fuc(0)NeuAc(0)	-0.146427	1.92398
Hex(5)HexNAc(4)Fuc(1)NeuAc(2)	-0.217831	1.87478
Hex(7)HexNAc(6)Fuc(0)NeuAc(0)	-0.525897	1.76412
Hex(7)HexNAc(6)Fuc(0)NeuAc(3)	-0.503563	1.67119
Hex(6)HexNAc(5)Fuc(0)NeuAc(2)	0.377088	1.66938
Hex(4)HexNAc(3)Fuc(2)NeuAc(0)	-1.77781	1.65228
Hex(7)HexNAc(7)Fuc(1)NeuAc(0)	-0.788289	1.63423
Hex(10)HexNAc(2)Fuc(1)NeuAc(0)	-2.16985	1.60387
Hex(7)HexNAc(5)Fuc(0)NeuAc(2)	-0.761778	1.56868
Hex(6)HexNAc(3)Fuc(0)NeuAc(0)	-0.319779	1.56697
Hex(4)HexNAc(5)Fuc(2)NeuAc(0)	-1.84771	1.5034
Hex(6)HexNAc(5)Fuc(1)NeuAc(3)	0.238939	1.49459
Hex(8)HexNAc(7)Fuc(6)NeuAc(2)	-1.49672	1.48749
Hex(9)HexNAc(8)Fuc(6)NeuAc(1)	-2.09943	1.47846
Hex(5)HexNAc(3)Fuc(2)NeuAc(0)	-1.45992	1.45385
Hex(6)HexNAc(3)Fuc(0)NeuAc(1)	-0.194892	1.4214
Hex(6)HexNAc(6)Fuc(1)NeuAc(2)	0.843675	1.38538
Hex(6)HexNAc(2)Fuc(0)NeuAc(0)	0.546493	1.35336
Hex(7)HexNAc(2)Fuc(0)NeuAc(0)	0.488222	1.34726
Hex(4)HexNAc(3)Fuc(1)NeuAc(1)	0.224564	1.34383
Hex(4)HexNAc(5)Fuc(1)NeuAc(0)	-0.520769	1.29972
Hex(7)HexNAc(6)Fuc(0)NeuAc(2)	-0.473042	1.28611
Hex(5)HexNAc(2)Fuc(0)NeuAc(0)	0.48782	1.2688
Hex(8)HexNAc(7)Fuc(1)NeuAc(0)	-0.800322	1.26233
Hex(4)HexNAc(3)Fuc(1)NeuAc(0)	-0.12586	1.24501
Hex(3)HexNAc(6)Fuc(1)NeuAc(0)	-0.343899	1.24234
Hex(8)HexNAc(7)Fuc(0)NeuAc(3)	-2.4331	1.22859
Hex(5)HexNAc(4)Fuc(0)NeuAc(2)	-0.217799	1.17846
Hex(6)HexNAc(5)Fuc(4)NeuAc(0)	-2.03914	1.15484
Hex(6)HexNAc(5)Fuc(1)NeuAc(0)	-0.185279	1.14899
Hex(9)HexNAc(2)Fuc(0)NeuAc(0)	0.402703	1.12334
Hex(8)HexNAc(7)Fuc(6)NeuAc(1)	-1.11799	1.11891
Hex(9)HexNAc(8)Fuc(1)NeuAc(1)	-1.07276	1.10733
Hex(3)HexNAc(3)Fuc(0)NeuAc(0)	-0.791358	1.04464
Hex(9)HexNAc(8)Fuc(1)NeuAc(3)	0.520289	1.04163
Hex(5)HexNAc(4)Fuc(1)NeuAc(1)	0.11311	1.04082
Hex(6)HexNAc(6)Fuc(1)NeuAc(1)	0.61122	1.02036
Hex(6)HexNAc(4)Fuc(1)NeuAc(0)	0.788289	1.00305
Hex(4)HexNAc(4)Fuc(2)NeuAc(0)	-0.322392	0.989598
Hex(8)HexNAc(2)Fuc(0)NeuAc(0)	0.358268	0.979407
Hex(11)HexNAc(2)Fuc(0)NeuAc(0)	-0.195206	0.974015
Hex(6)HexNAc(5)Fuc(4)NeuAc(3)	2.16993	0.966822
Hex(6)HexNAc(5)Fuc(1)NeuAc(2)	0.19023	0.940357
Hex(3)HexNAc(4)Fuc(0)NeuAc(0)	-0.737038	0.935104
Hex(6)HexNAc(6)Fuc(0)NeuAc(1)	-1.8746	0.935104
Hex(5)HexNAc(4)Fuc(3)NeuAc(2)	-1.7495	0.915141
Hex(7)HexNAc(6)Fuc(1)NeuAc(1)	-0.195819	0.848379
Hex(3)HexNAc(2)Fuc(0)NeuAc(0)	0.223331	0.829304
Hex(5)HexNAc(4)Fuc(2)NeuAc(2)	-0.294397	0.735008
Hex(6)HexNAc(3)Fuc(1)NeuAc(1)	0.14003	0.723529
Hex(7)HexNAc(5)Fuc(0)NeuAc(1)	-2.41495	0.709525
Hex(6)HexNAc(6)Fuc(0)NeuAc(2)	-1.22219	0.688022
Hex(9)HexNAc(8)Fuc(3)NeuAc(1)	-2.24821	0.678116
Hex(4)HexNAc(2)Fuc(0)NeuAc(0)	0.292961	0.667471
Hex(7)HexNAc(6)Fuc(3)NeuAc(0)	2.04421	0.64437
Hex(4)HexNAc(5)Fuc(1)NeuAc(1)	0.8746	0.623795
Hex(7)HexNAc(4)Fuc(1)NeuAc(0)	0.89318	0.600646
Hex(6)HexNAc(5)Fuc(1)NeuAc(1)	0.472767	0.59667
Hex(12)HexNAc(2)Fuc(0)NeuAc(0)	-0.302758	0.549777
Hex(4)HexNAc(4)Fuc(0)NeuAc(1)	0.188745	0.528443
Hex(4)HexNAc(4)Fuc(0)NeuAc(0)	-0.254267	0.509099
Hex(7)HexNAc(6)Fuc(1)NeuAc(2)	-0.0974287	0.493684
Hex(7)HexNAc(6)Fuc(4)NeuAc(0)	1.18798	0.474416
Hex(3)HexNAc(4)Fuc(1)NeuAc(0)	-0.189811	0.470099
Hex(5)HexNAc(5)Fuc(1)NeuAc(1)	-0.116791	0.46548
Hex(5)HexNAc(6)Fuc(1)NeuAc(2)	0.652414	0.46184
Hex(5)HexNAc(2)Fuc(1)NeuAc(0)	-0.80751	0.457622
Hex(9)HexNAc(8)Fuc(6)NeuAc(2)	-0.947584	0.451045
Hex(7)HexNAc(6)Fuc(2)NeuAc(1)	-0.926068	0.450372
Hex(5)HexNAc(5)Fuc(3)NeuAc(1)	1	0.449488
Hex(9)HexNAc(8)Fuc(3)NeuAc(0)	-1.32193	0.446861
Hex(5)HexNAc(4)Fuc(2)NeuAc(1)	-0.24617	0.446462
Hex(9)HexNAc(2)Fuc(1)NeuAc(0)	-0.58489	0.427243
Hex(8)HexNAc(7)Fuc(0)NeuAc(0)	1.37352	0.395365
Hex(8)HexNAc(7)Fuc(6)NeuAc(3)	-0.481456	0.387617
Hex(5)HexNAc(5)Fuc(0)NeuAc(0)	-0.227059	0.355909
Hex(9)HexNAc(8)Fuc(0)NeuAc(2)	-0.807355	0.35545
Hex(8)HexNAc(7)Fuc(3)NeuAc(0)	1.08737	0.346429
Hex(6)HexNAc(4)Fuc(1)NeuAc(1)	-0.277173	0.338539
Hex(4)HexNAc(2)Fuc(1)NeuAc(0)	-0.584782	0.329265
Hex(4)HexNAc(5)Fuc(1)NeuAc(2)	-0.737254	0.308241
Hex(4)HexNAc(6)Fuc(0)NeuAc(1)	-0.585323	0.308241
Hex(9)HexNAc(8)Fuc(4)NeuAc(3)	-0.465713	0.299029
Hex(3)HexNAc(5)Fuc(1)NeuAc(0)	-0.150176	0.29589
Hex(5)HexNAc(3)Fuc(1)NeuAc(0)	-0.0563404	0.292642
Hex(8)HexNAc(7)Fuc(1)NeuAc(1)	-0.612066	0.292557
Hex(4)HexNAc(3)Fuc(0)NeuAc(1)	-0.0562197	0.287559
Hex(5)HexNAc(3)Fuc(0)NeuAc(1)	-0.0300091	0.27776
Hex(6)HexNAc(3)Fuc(1)NeuAc(0)	0.0980247	0.27186
Hex(5)HexNAc(3)Fuc(1)NeuAc(1)	0.0535462	0.263062
Hex(7)HexNAc(6)Fuc(2)NeuAc(0)	0.584859	0.260009
Hex(3)HexNAc(3)Fuc(1)NeuAc(0)	-0.0565835	0.241548
Hex(5)HexNAc(5)Fuc(2)NeuAc(1)	0.584963	0.241548
Hex(4)HexNAc(3)Fuc(0)NeuAc(0)	-0.0532582	0.240469
Hex(6)HexNAc(4)Fuc(0)NeuAc(0)	-0.677964	0.230686
Hex(8)HexNAc(7)Fuc(1)NeuAc(2)	-0.268185	0.229576
Hex(6)HexNAc(3)Fuc(2)NeuAc(0)	-0.585323	0.21563
Hex(5)HexNAc(4)Fuc(3)NeuAc(1)	-0.357453	0.201671
Hex(5)HexNAc(5)Fuc(0)NeuAc(2)	0.262746	0.191566
Hex(6)HexNAc(6)Fuc(1)NeuAc(0)	0.141144	0.188316
Hex(7)HexNAc(4)Fuc(0)NeuAc(0)	0.585323	0.173809
Hex(3)HexNAc(5)Fuc(0)NeuAc(0)	-0.137366	0.156104
Hex(6)HexNAc(5)Fuc(2)NeuAc(1)	0.161269	0.133378
Hex(6)HexNAc(5)Fuc(2)NeuAc(2)	-0.245563	0.128114
Hex(5)HexNAc(4)Fuc(1)NeuAc(0)	0.0347859	0.124858
Hex(6)HexNAc(5)Fuc(3)NeuAc(1)	0.3537	0.123213
Hex(8)HexNAc(7)Fuc(2)NeuAc(1)	-0.378545	0.122531
Hex(6)HexNAc(5)Fuc(2)NeuAc(0)	-0.180148	0.117278
Hex(5)HexNAc(3)Fuc(0)NeuAc(0)	-0.0381225	0.105439
Hex(6)HexNAc(5)Fuc(4)NeuAc(1)	0.321603	0.105132
Hex(7)HexNAc(6)Fuc(1)NeuAc(3)	-0.0279264	0.0955036
Hex(9)HexNAc(8)Fuc(6)NeuAc(0)	-0.137366	0.0860305
Hex(6)HexNAc(5)Fuc(0)NeuAc(3)	0.035802	0.0528036
Hex(5)HexNAc(4)Fuc(0)NeuAc(1)	0.00383987	0.0463398
Hex(4)HexNAc(4)Fuc(1)NeuAc(0)	-0.0204209	0.0442603
Hex(6)HexNAc(5)Fuc(0)NeuAc(1)	0.021116	0.044144
Hex(10)HexNAc(2)Fuc(0)NeuAc(0)	-0.00403928	0.0426063
Hex(5)HexNAc(5)Fuc(1)NeuAc(2)	0.0518451	0.0423008
Hex(6)HexNAc(6)Fuc(1)NeuAc(3)	0.0994326	0.0381804
Hex(8)HexNAc(7)Fuc(0)NeuAc(1)	0.085301	0.0348858
Hex(5)HexNAc(5)Fuc(0)NeuAc(1)	0.0391384	0.0208328
Hex(8)HexNAc(7)Fuc(3)NeuAc(1)	-0.0524159	0.0171216

## Sheet: 2 proteomics results
Uniprot ID	Protein name	Protein description	log2 fold-change	-log10 p
Under-expressed proteins
Q14103	HNRPD_HUMAN	sp|Q14103|HNRPD_HUMAN Heterogeneous nuclear ribonucleoprotein D0 OS=Homo sapiens GN=HNRNPD PE=1 SV=1	-4.28467	2.11793
P39060	COIA1_HUMAN	sp|P39060|COIA1_HUMAN Collagen alpha-1(XVIII) chain OS=Homo sapiens GN=COL18A1 PE=1 SV=5	-3.23542	3.27409
Q9Y2Q9	RT28_HUMAN	sp|Q9Y2Q9|RT28_HUMAN 28S ribosomal protein S28, mitochondrial OS=Homo sapiens GN=MRPS28 PE=1 SV=1	-2.94642	3.41117
P28066	PSA5_HUMAN	sp|P28066|PSA5_HUMAN Proteasome subunit alpha type-5 OS=Homo sapiens GN=PSMA5 PE=1 SV=3	-2.72491	1.99783
P05387	RLA2_HUMAN	sp|P05387|RLA2_HUMAN 60S acidic ribosomal protein P2 OS=Homo sapiens GN=RPLP2 PE=1 SV=1	-2.57795	1.50514
P11388	TOP2A_HUMAN	sp|P11388|TOP2A_HUMAN DNA topoisomerase 2-alpha OS=Homo sapiens GN=TOP2A PE=1 SV=3	-2.56231	4.56864
Q13435	SF3B2_HUMAN	sp|Q13435|SF3B2_HUMAN Splicing factor 3B subunit 2 OS=Homo sapiens GN=SF3B2 PE=1 SV=2	-2.35762	1.30289
Q9NRZ9	HELLS_HUMAN	sp|Q9NRZ9|HELLS_HUMAN Lymphoid-specific helicase OS=Homo sapiens GN=HELLS PE=1 SV=1	-2.24242	2.3213
P60900	PSA6_HUMAN	sp|P60900|PSA6_HUMAN Proteasome subunit alpha type-6 OS=Homo sapiens GN=PSMA6 PE=1 SV=1	-2.21332	2.10702
P07858	CATB_HUMAN	sp|P07858|CATB_HUMAN Cathepsin B OS=Homo sapiens GN=CTSB PE=1 SV=3	-2.01752	1.5352
P00505	AATM_HUMAN	sp|P00505|AATM_HUMAN Aspartate aminotransferase, mitochondrial OS=Homo sapiens GN=GOT2 PE=1 SV=3	-1.99503	1.9155
P26368	U2AF2_HUMAN	sp|P26368|U2AF2_HUMAN Splicing factor U2AF 65 kDa subunit OS=Homo sapiens GN=U2AF2 PE=1 SV=4	-1.98153	2.68152
P13693	TCTP_HUMAN	sp|P13693|TCTP_HUMAN Translationally-controlled tumor protein OS=Homo sapiens GN=TPT1 PE=1 SV=1	-1.92784	1.69342
P25398	RS12_HUMAN	sp|P25398|RS12_HUMAN 40S ribosomal protein S12 OS=Homo sapiens GN=RPS12 PE=1 SV=3	-1.8588	2.01484
O14818	PSA7_HUMAN	sp|O14818|PSA7_HUMAN Proteasome subunit alpha type-7 OS=Homo sapiens GN=PSMA7 PE=1 SV=1	-1.83849	1.43859
Q14566	MCM6_HUMAN	sp|Q14566|MCM6_HUMAN DNA replication licensing factor MCM6 OS=Homo sapiens GN=MCM6 PE=1 SV=1	-1.75289	2.28718
Q9NV06	DCA13_HUMAN	sp|Q9NV06|DCA13_HUMAN DDB1- and CUL4-associated factor 13 OS=Homo sapiens GN=DCAF13 PE=1 SV=2	-1.717	2.36795
Q15046	SYK_HUMAN	sp|Q15046|SYK_HUMAN Lysine--tRNA ligase OS=Homo sapiens GN=KARS PE=1 SV=3	-1.7135	1.30243
P46783	RS10_HUMAN	sp|P46783|RS10_HUMAN 40S ribosomal protein S10 OS=Homo sapiens GN=RPS10 PE=1 SV=1	-1.7086	3.42829
P98179	RBM3_HUMAN	sp|P98179|RBM3_HUMAN RNA-binding protein 3 OS=Homo sapiens GN=RBM3 PE=1 SV=1	-1.70225	2.64995
P07919	QCR6_HUMAN	sp|P07919|QCR6_HUMAN Cytochrome b-c1 complex subunit 6, mitochondrial OS=Homo sapiens GN=UQCRH PE=1 SV=2	-1.70084	1.90004
Q8N8A6	DDX51_HUMAN	sp|Q8N8A6|DDX51_HUMAN ATP-dependent RNA helicase DDX51 OS=Homo sapiens GN=DDX51 PE=1 SV=3	-1.69532	2.44105
P12956	XRCC6_HUMAN	sp|P12956|XRCC6_HUMAN X-ray repair cross-complementing protein 6 OS=Homo sapiens GN=XRCC6 PE=1 SV=2	-1.6627	1.3469
P06748	NPM_HUMAN	sp|P06748|NPM_HUMAN Nucleophosmin OS=Homo sapiens GN=NPM1 PE=1 SV=2	-1.65834	1.42742
Q9Y2W2	WBP11_HUMAN	sp|Q9Y2W2|WBP11_HUMAN WW domain-binding protein 11 OS=Homo sapiens GN=WBP11 PE=1 SV=1	-1.6518	1.68984
O00232	PSD12_HUMAN	sp|O00232|PSD12_HUMAN 26S proteasome non-ATPase regulatory subunit 12 OS=Homo sapiens GN=PSMD12 PE=1 SV=3	-1.64281	2.50045
O43747	AP1G1_HUMAN	sp|O43747|AP1G1_HUMAN AP-1 complex subunit gamma-1 OS=Homo sapiens GN=AP1G1 PE=1 SV=5	-1.59563	1.81733
P06493	CDK1_HUMAN	sp|P06493|CDK1_HUMAN Cyclin-dependent kinase 1 OS=Homo sapiens GN=CDK1 PE=1 SV=3	-1.59108	1.84835
Q9NUQ6	SPS2L_HUMAN	sp|Q9NUQ6|SPS2L_HUMAN SPATS2-like protein OS=Homo sapiens GN=SPATS2L PE=1 SV=2	-1.58107	1.44806
P51665	PSMD7_HUMAN	sp|P51665|PSMD7_HUMAN 26S proteasome non-ATPase regulatory subunit 7 OS=Homo sapiens GN=PSMD7 PE=1 SV=2	-1.55953	1.93539
Q14157	UBP2L_HUMAN	sp|Q14157|UBP2L_HUMAN Ubiquitin-associated protein 2-like OS=Homo sapiens GN=UBAP2L PE=1 SV=2	-1.50437	1.6009
P28070	PSB4_HUMAN	sp|P28070|PSB4_HUMAN Proteasome subunit beta type-4 OS=Homo sapiens GN=PSMB4 PE=1 SV=4	-1.46525	2.03929
P29692	EF1D_HUMAN	sp|P29692|EF1D_HUMAN Elongation factor 1-delta OS=Homo sapiens GN=EEF1D PE=1 SV=5	-1.46021	2.08682
Q13283	G3BP1_HUMAN	sp|Q13283|G3BP1_HUMAN Ras GTPase-activating protein-binding protein 1 OS=Homo sapiens GN=G3BP1 PE=1 SV=1	-1.45089	2.95001
P11940	PABP1_HUMAN	sp|P11940|PABP1_HUMAN Polyadenylate-binding protein 1 OS=Homo sapiens GN=PABPC1 PE=1 SV=2	-1.44884	2.68382
P35637	FUS_HUMAN	sp|P35637|FUS_HUMAN RNA-binding protein FUS OS=Homo sapiens GN=FUS PE=1 SV=1	-1.44131	3.97469
Q9BVJ6	UT14A_HUMAN	sp|Q9BVJ6|UT14A_HUMAN U3 small nucleolar RNA-associated protein 14 homolog A OS=Homo sapiens GN=UTP14A PE=1 SV=1	-1.42633	2.96658
Q12906	ILF3_HUMAN	sp|Q12906|ILF3_HUMAN Interleukin enhancer-binding factor 3 OS=Homo sapiens GN=ILF3 PE=1 SV=3	-1.42425	1.32754
Q9NR30	DDX21_HUMAN	sp|Q9NR30|DDX21_HUMAN Nucleolar RNA helicase 2 OS=Homo sapiens GN=DDX21 PE=1 SV=5	-1.32522	3.81248
P08621	RU17_HUMAN	sp|P08621|RU17_HUMAN U1 small nuclear ribonucleoprotein 70 kDa OS=Homo sapiens GN=SNRNP70 PE=1 SV=2	-1.32169	2.92154
Q8NC51	PAIRB_HUMAN	sp|Q8NC51|PAIRB_HUMAN Plasminogen activator inhibitor 1 RNA-binding protein OS=Homo sapiens GN=SERBP1 PE=1 SV=2	-1.31251	3.61798
Q9Y6H1	CHCH2_HUMAN	sp|Q9Y6H1|CHCH2_HUMAN Coiled-coil-helix-coiled-coil-helix domain-containing protein 2 OS=Homo sapiens GN=CHCHD2 PE=1 SV=1	-1.3112	1.31815
P14678	RSMB_HUMAN	sp|P14678|RSMB_HUMAN Small nuclear ribonucleoprotein-associated proteins B and B' OS=Homo sapiens GN=SNRPB PE=1 SV=2	-1.31099	1.32422
P67809	YBOX1_HUMAN	sp|P67809|YBOX1_HUMAN Nuclease-sensitive element-binding protein 1 OS=Homo sapiens GN=YBX1 PE=1 SV=3	-1.3008	3.11182
P09651	ROA1_HUMAN	sp|P09651|ROA1_HUMAN Heterogeneous nuclear ribonucleoprotein A1 OS=Homo sapiens GN=HNRNPA1 PE=1 SV=5	-1.28772	1.63155
P52701	MSH6_HUMAN	sp|P52701|MSH6_HUMAN DNA mismatch repair protein Msh6 OS=Homo sapiens GN=MSH6 PE=1 SV=2	-1.26968	2.82362
Q9BY44	EIF2A_HUMAN	sp|Q9BY44|EIF2A_HUMAN Eukaryotic translation initiation factor 2A OS=Homo sapiens GN=EIF2A PE=1 SV=3	-1.26627	1.72573
P62861	RS30_HUMAN	sp|P62861|RS30_HUMAN 40S ribosomal protein S30 OS=Homo sapiens GN=FAU PE=1 SV=1	-1.26382	1.96956
Q9BQA9	CQ062_HUMAN	sp|Q9BQA9|CQ062_HUMAN Uncharacterized protein C17orf62 OS=Homo sapiens GN=C17orf62 PE=1 SV=1	-1.23324	2.34573
O60313	OPA1_HUMAN	sp|O60313|OPA1_HUMAN Dynamin-like 120 kDa protein, mitochondrial OS=Homo sapiens GN=OPA1 PE=1 SV=3	-1.20436	1.73295
P62841	RS15_HUMAN	sp|P62841|RS15_HUMAN 40S ribosomal protein S15 OS=Homo sapiens GN=RPS15 PE=1 SV=2	-1.19846	1.40082
P17096	HMGA1_HUMAN	sp|P17096|HMGA1_HUMAN High mobility group protein HMG-I/HMG-Y OS=Homo sapiens GN=HMGA1 PE=1 SV=3	-1.17377	1.7929
P09234	RU1C_HUMAN	sp|P09234|RU1C_HUMAN U1 small nuclear ribonucleoprotein C OS=Homo sapiens GN=SNRPC PE=1 SV=1	-1.16753	1.31132
Q96DI7	SNR40_HUMAN	sp|Q96DI7|SNR40_HUMAN U5 small nuclear ribonucleoprotein 40 kDa protein OS=Homo sapiens GN=SNRNP40 PE=1 SV=1	-1.16344	3.05208
Q8IY37	DHX37_HUMAN	sp|Q8IY37|DHX37_HUMAN Probable ATP-dependent RNA helicase DHX37 OS=Homo sapiens GN=DHX37 PE=1 SV=1	-1.16161	1.41026
P62495	ERF1_HUMAN	sp|P62495|ERF1_HUMAN Eukaryotic peptide chain release factor subunit 1 OS=Homo sapiens GN=ETF1 PE=1 SV=3	-1.14626	2.42366
Q8NE71	ABCF1_HUMAN	sp|Q8NE71|ABCF1_HUMAN ATP-binding cassette sub-family F member 1 OS=Homo sapiens GN=ABCF1 PE=1 SV=2	-1.14563	1.40742
P68400	CSK21_HUMAN	sp|P68400|CSK21_HUMAN Casein kinase II subunit alpha OS=Homo sapiens GN=CSNK2A1 PE=1 SV=1	-1.12304	3.33442
P62273	RS29_HUMAN	sp|P62273|RS29_HUMAN 40S ribosomal protein S29 OS=Homo sapiens GN=RPS29 PE=1 SV=2	-1.12173	1.52109
Q9UHX1	PUF60_HUMAN	sp|Q9UHX1|PUF60_HUMAN Poly(U)-binding-splicing factor PUF60 OS=Homo sapiens GN=PUF60 PE=1 SV=1	-1.12025	1.45991
Q92945	FUBP2_HUMAN	sp|Q92945|FUBP2_HUMAN Far upstream element-binding protein 2 OS=Homo sapiens GN=KHSRP PE=1 SV=4	-1.11388	1.95573
P31943	HNRH1_HUMAN	sp|P31943|HNRH1_HUMAN Heterogeneous nuclear ribonucleoprotein H OS=Homo sapiens GN=HNRNPH1 PE=1 SV=4	-1.05859	1.67851
P52292	IMA1_HUMAN	sp|P52292|IMA1_HUMAN Importin subunit alpha-1 OS=Homo sapiens GN=KPNA2 PE=1 SV=1	-1.04873	2.09093
P63173	RL38_HUMAN	sp|P63173|RL38_HUMAN 60S ribosomal protein L38 OS=Homo sapiens GN=RPL38 PE=1 SV=2	-1.04285	2.20377
P35268	RL22_HUMAN	sp|P35268|RL22_HUMAN 60S ribosomal protein L22 OS=Homo sapiens GN=RPL22 PE=1 SV=2	-1.02676	1.90844
P19525	E2AK2_HUMAN	sp|P19525|E2AK2_HUMAN Interferon-induced, double-stranded RNA-activated protein kinase OS=Homo sapiens GN=EIF2AK2 PE=1 SV=2	-1.02404	1.94363
Q01844	EWS_HUMAN	sp|Q01844|EWS_HUMAN RNA-binding protein EWS OS=Homo sapiens GN=EWSR1 PE=1 SV=1	-1.0234	1.70595
Q9Y6G9	DC1L1_HUMAN	sp|Q9Y6G9|DC1L1_HUMAN Cytoplasmic dynein 1 light intermediate chain 1 OS=Homo sapiens GN=DYNC1LI1 PE=1 SV=3	-1.01565	1.60931
Q00341	VIGLN_HUMAN	sp|Q00341|VIGLN_HUMAN Vigilin OS=Homo sapiens GN=HDLBP PE=1 SV=2	-1.01268	1.59441
Q7Z2W4	ZCCHV_HUMAN	sp|Q7Z2W4|ZCCHV_HUMAN Zinc finger CCCH-type antiviral protein 1 OS=Homo sapiens GN=ZC3HAV1 PE=1 SV=3	-1.00797	2.13359
P25786	PSA1_HUMAN	sp|P25786|PSA1_HUMAN Proteasome subunit alpha type-1 OS=Homo sapiens GN=PSMA1 PE=1 SV=1	-0.979561	1.3867
P39748	FEN1_HUMAN	sp|P39748|FEN1_HUMAN Flap endonuclease 1 OS=Homo sapiens GN=FEN1 PE=1 SV=1	-0.975296	1.46112
P25787	PSA2_HUMAN	sp|P25787|PSA2_HUMAN Proteasome subunit alpha type-2 OS=Homo sapiens GN=PSMA2 PE=1 SV=2	-0.960881	1.71251
Q9BQ67	GRWD1_HUMAN	sp|Q9BQ67|GRWD1_HUMAN Glutamate-rich WD repeat-containing protein 1 OS=Homo sapiens GN=GRWD1 PE=1 SV=1	-0.960696	1.64689
Q13151	ROA0_HUMAN	sp|Q13151|ROA0_HUMAN Heterogeneous nuclear ribonucleoprotein A0 OS=Homo sapiens GN=HNRNPA0 PE=1 SV=1	-0.946944	2.01552
P62266	RS23_HUMAN	sp|P62266|RS23_HUMAN 40S ribosomal protein S23 OS=Homo sapiens GN=RPS23 PE=1 SV=3	-0.945729	1.60385
P55884	EIF3B_HUMAN	sp|P55884|EIF3B_HUMAN Eukaryotic translation initiation factor 3 subunit B OS=Homo sapiens GN=EIF3B PE=1 SV=3	-0.936237	1.47641
P17844	DDX5_HUMAN	sp|P17844|DDX5_HUMAN Probable ATP-dependent RNA helicase DDX5 OS=Homo sapiens GN=DDX5 PE=1 SV=1	-0.934206	3.43771
Q9BTD8	RBM42_HUMAN	sp|Q9BTD8|RBM42_HUMAN RNA-binding protein 42 OS=Homo sapiens GN=RBM42 PE=1 SV=1	-0.926916	2.33942
Q9UG63	ABCF2_HUMAN	sp|Q9UG63|ABCF2_HUMAN ATP-binding cassette sub-family F member 2 OS=Homo sapiens GN=ABCF2 PE=1 SV=2	-0.924237	4.18709
P20618	PSB1_HUMAN	sp|P20618|PSB1_HUMAN Proteasome subunit beta type-1 OS=Homo sapiens GN=PSMB1 PE=1 SV=2	-0.918035	1.66444
P62081	RS7_HUMAN	sp|P62081|RS7_HUMAN 40S ribosomal protein S7 OS=Homo sapiens GN=RPS7 PE=1 SV=1	-0.913353	1.40079
Q15717	ELAV1_HUMAN	sp|Q15717|ELAV1_HUMAN ELAV-like protein 1 OS=Homo sapiens GN=ELAVL1 PE=1 SV=2	-0.898911	2.20447
Q02818	NUCB1_HUMAN	sp|Q02818|NUCB1_HUMAN Nucleobindin-1 OS=Homo sapiens GN=NUCB1 PE=1 SV=4	-0.89293	1.88065
P38646	GRP75_HUMAN	sp|P38646|GRP75_HUMAN Stress-70 protein, mitochondrial OS=Homo sapiens GN=HSPA9 PE=1 SV=2	-0.891503	1.45798
O43390	HNRPR_HUMAN	sp|O43390|HNRPR_HUMAN Heterogeneous nuclear ribonucleoprotein R OS=Homo sapiens GN=HNRNPR PE=1 SV=1	-0.888538	1.80587
Q04637	IF4G1_HUMAN	sp|Q04637|IF4G1_HUMAN Eukaryotic translation initiation factor 4 gamma 1 OS=Homo sapiens GN=EIF4G1 PE=1 SV=4	-0.875369	2.29482
Q5JNZ5	RS26L_HUMAN	sp|Q5JNZ5|RS26L_HUMAN Putative 40S ribosomal protein S26-like 1 OS=Homo sapiens GN=RPS26P11 PE=5 SV=1	-0.868555	2.89076
P51116	FXR2_HUMAN	sp|P51116|FXR2_HUMAN Fragile X mental retardation syndrome-related protein 2 OS=Homo sapiens GN=FXR2 PE=1 SV=2	-0.856615	2.51442
P62277	RS13_HUMAN	sp|P62277|RS13_HUMAN 40S ribosomal protein S13 OS=Homo sapiens GN=RPS13 PE=1 SV=2	-0.850441	2.83535
Q9Y2R5	RT17_HUMAN	sp|Q9Y2R5|RT17_HUMAN 28S ribosomal protein S17, mitochondrial OS=Homo sapiens GN=MRPS17 PE=1 SV=1	-0.8494	1.40487
P0CW22	RS17L_HUMAN	sp|P0CW22|RS17L_HUMAN 40S ribosomal protein S17-like OS=Homo sapiens GN=RPS17L PE=1 SV=1	-0.845829	2.38605
P62851	RS25_HUMAN	sp|P62851|RS25_HUMAN 40S ribosomal protein S25 OS=Homo sapiens GN=RPS25 PE=1 SV=1	-0.841417	2.90763
P63241	IF5A1_HUMAN	sp|P63241|IF5A1_HUMAN Eukaryotic translation initiation factor 5A-1 OS=Homo sapiens GN=EIF5A PE=1 SV=2	-0.84	2.27589
Q86V81	THOC4_HUMAN	sp|Q86V81|THOC4_HUMAN THO complex subunit 4 OS=Homo sapiens GN=ALYREF PE=1 SV=3	-0.839385	2.68994
P83731	RL24_HUMAN	sp|P83731|RL24_HUMAN 60S ribosomal protein L24 OS=Homo sapiens GN=RPL24 PE=1 SV=1	-0.830516	3.30103
P62191	PRS4_HUMAN	sp|P62191|PRS4_HUMAN 26S protease regulatory subunit 4 OS=Homo sapiens GN=PSMC1 PE=1 SV=1	-0.827516	1.47508
P63244	GBLP_HUMAN	sp|P63244|GBLP_HUMAN Guanine nucleotide-binding protein subunit beta-2-like 1 OS=Homo sapiens GN=GNB2L1 PE=1 SV=3	-0.82297	3.23732
P62249	RS16_HUMAN	sp|P62249|RS16_HUMAN 40S ribosomal protein S16 OS=Homo sapiens GN=RPS16 PE=1 SV=2	-0.815114	2.61475
P22626	ROA2_HUMAN	sp|P22626|ROA2_HUMAN Heterogeneous nuclear ribonucleoproteins A2/B1 OS=Homo sapiens GN=HNRNPA2B1 PE=1 SV=2	-0.812377	1.72654
P12235	ADT1_HUMAN	sp|P12235|ADT1_HUMAN ADP/ATP translocase 1 OS=Homo sapiens GN=SLC25A4 PE=1 SV=4	-0.807721	1.65868
Q8IZL8	PELP1_HUMAN	sp|Q8IZL8|PELP1_HUMAN Proline-, glutamic acid- and leucine-rich protein 1 OS=Homo sapiens GN=PELP1 PE=1 SV=2	-0.807422	1.438
O60506	HNRPQ_HUMAN	sp|O60506|HNRPQ_HUMAN Heterogeneous nuclear ribonucleoprotein Q OS=Homo sapiens GN=SYNCRIP PE=1 SV=2	-0.805439	2.05178
Q9UQE7	SMC3_HUMAN	sp|Q9UQE7|SMC3_HUMAN Structural maintenance of chromosomes protein 3 OS=Homo sapiens GN=SMC3 PE=1 SV=2	-0.805229	1.62923
P33992	MCM5_HUMAN	sp|P33992|MCM5_HUMAN DNA replication licensing factor MCM5 OS=Homo sapiens GN=MCM5 PE=1 SV=5	-0.79348	1.94489
P51398	RT29_HUMAN	sp|P51398|RT29_HUMAN 28S ribosomal protein S29, mitochondrial OS=Homo sapiens GN=DAP3 PE=1 SV=1	-0.791241	1.85164
P61604	CH10_HUMAN	sp|P61604|CH10_HUMAN 10 kDa heat shock protein, mitochondrial OS=Homo sapiens GN=HSPE1 PE=1 SV=2	-0.774557	1.71503
P61247	RS3A_HUMAN	sp|P61247|RS3A_HUMAN 40S ribosomal protein S3a OS=Homo sapiens GN=RPS3A PE=1 SV=2	-0.770696	2.39041
O43684	BUB3_HUMAN	sp|O43684|BUB3_HUMAN Mitotic checkpoint protein BUB3 OS=Homo sapiens GN=BUB3 PE=1 SV=1	-0.770083	1.75402
P04406	G3P_HUMAN	sp|P04406|G3P_HUMAN Glyceraldehyde-3-phosphate dehydrogenase OS=Homo sapiens GN=GAPDH PE=1 SV=3	-0.766068	1.51042
P13639	EF2_HUMAN	sp|P13639|EF2_HUMAN Elongation factor 2 OS=Homo sapiens GN=EEF2 PE=1 SV=4	-0.747668	2.28912
P62888	RL30_HUMAN	sp|P62888|RL30_HUMAN 60S ribosomal protein L30 OS=Homo sapiens GN=RPL30 PE=1 SV=2	-0.746888	1.54714
P62750	RL23A_HUMAN	sp|P62750|RL23A_HUMAN 60S ribosomal protein L23a OS=Homo sapiens GN=RPL23A PE=1 SV=1	-0.741715	2.94731
Q9Y2R4	DDX52_HUMAN	sp|Q9Y2R4|DDX52_HUMAN Probable ATP-dependent RNA helicase DDX52 OS=Homo sapiens GN=DDX52 PE=1 SV=3	-0.741238	1.76298
Q9NY93	DDX56_HUMAN	sp|Q9NY93|DDX56_HUMAN Probable ATP-dependent RNA helicase DDX56 OS=Homo sapiens GN=DDX56 PE=1 SV=1	-0.735835	1.46206
P26641	EF1G_HUMAN	sp|P26641|EF1G_HUMAN Elongation factor 1-gamma OS=Homo sapiens GN=EEF1G PE=1 SV=3	-0.734983	2.14309
P61513	RL37A_HUMAN	sp|P61513|RL37A_HUMAN 60S ribosomal protein L37a OS=Homo sapiens GN=RPL37A PE=1 SV=2	-0.732941	1.95597
Q14690	RRP5_HUMAN	sp|Q14690|RRP5_HUMAN Protein RRP5 homolog OS=Homo sapiens GN=PDCD11 PE=1 SV=3	-0.729039	1.76291
P60866	RS20_HUMAN	sp|P60866|RS20_HUMAN 40S ribosomal protein S20 OS=Homo sapiens GN=RPS20 PE=1 SV=1	-0.724007	2.06677
P10412	H14_HUMAN	sp|P10412|H14_HUMAN Histone H1.4 OS=Homo sapiens GN=HIST1H1E PE=1 SV=2	-0.714069	1.31279
Q07666	KHDR1_HUMAN	sp|Q07666|KHDR1_HUMAN KH domain-containing, RNA-binding, signal transduction-associated protein 1 OS=Homo sapiens GN=KHDRBS1 PE=1 SV=1	-0.713283	1.58616
P41252	SYIC_HUMAN	sp|P41252|SYIC_HUMAN Isoleucine--tRNA ligase, cytoplasmic OS=Homo sapiens GN=IARS PE=1 SV=2	-0.711113	1.65991
P05388	RLA0_HUMAN	sp|P05388|RLA0_HUMAN 60S acidic ribosomal protein P0 OS=Homo sapiens GN=RPLP0 PE=1 SV=1	-0.694251	1.94154
P42677	RS27_HUMAN	sp|P42677|RS27_HUMAN 40S ribosomal protein S27 OS=Homo sapiens GN=RPS27 PE=1 SV=3	-0.691816	2.17934
P46821	MAP1B_HUMAN	sp|P46821|MAP1B_HUMAN Microtubule-associated protein 1B OS=Homo sapiens GN=MAP1B PE=1 SV=2	-0.686287	1.63112
O60264	SMCA5_HUMAN	sp|O60264|SMCA5_HUMAN SWI/SNF-related matrix-associated actin-dependent regulator of chromatin subfamily A member 5 OS=Homo sapiens GN=SMARCA5 PE=1 SV=1	-0.670465	1.40105
P38159	RBMX_HUMAN	sp|P38159|RBMX_HUMAN RNA-binding motif protein, X chromosome OS=Homo sapiens GN=RBMX PE=1 SV=3	-0.665258	2.35665
Q14694	UBP10_HUMAN	sp|Q14694|UBP10_HUMAN Ubiquitin carboxyl-terminal hydrolase 10 OS=Homo sapiens GN=USP10 PE=1 SV=2	-0.663515	2.95979
Q8N5M9	JAGN1_HUMAN	sp|Q8N5M9|JAGN1_HUMAN Protein jagunal homolog 1 OS=Homo sapiens GN=JAGN1 PE=1 SV=1	-0.661461	1.35382
P15880	RS2_HUMAN	sp|P15880|RS2_HUMAN 40S ribosomal protein S2 OS=Homo sapiens GN=RPS2 PE=1 SV=2	-0.640483	2.12575
P51991	ROA3_HUMAN	sp|P51991|ROA3_HUMAN Heterogeneous nuclear ribonucleoprotein A3 OS=Homo sapiens GN=HNRNPA3 PE=1 SV=2	-0.63743	1.35941
O00571	DDX3X_HUMAN	sp|O00571|DDX3X_HUMAN ATP-dependent RNA helicase DDX3X OS=Homo sapiens GN=DDX3X PE=1 SV=3	-0.615357	1.95425
Q99613	EIF3C_HUMAN	sp|Q99613|EIF3C_HUMAN Eukaryotic translation initiation factor 3 subunit C OS=Homo sapiens GN=EIF3C PE=1 SV=1	-0.614149	1.32114
P23396	RS3_HUMAN	sp|P23396|RS3_HUMAN 40S ribosomal protein S3 OS=Homo sapiens GN=RPS3 PE=1 SV=2	-0.611374	3.26201
O15042	SR140_HUMAN	sp|O15042|SR140_HUMAN U2 snRNP-associated SURP motif-containing protein OS=Homo sapiens GN=U2SURP PE=1 SV=2	-0.605695	2.14734
Q15758	AAAT_HUMAN	sp|Q15758|AAAT_HUMAN Neutral amino acid transporter B(0) OS=Homo sapiens GN=SLC1A5 PE=1 SV=2	-0.602897	1.74283
P46778	RL21_HUMAN	sp|P46778|RL21_HUMAN 60S ribosomal protein L21 OS=Homo sapiens GN=RPL21 PE=1 SV=2	-0.602843	2.66334
Q9H0A0	NAT10_HUMAN	sp|Q9H0A0|NAT10_HUMAN N-acetyltransferase 10 OS=Homo sapiens GN=NAT10 PE=1 SV=2	-0.596823	1.66188
P62241	RS8_HUMAN	sp|P62241|RS8_HUMAN 40S ribosomal protein S8 OS=Homo sapiens GN=RPS8 PE=1 SV=2	-0.591679	2.39383
P27708	PYR1_HUMAN	sp|P27708|PYR1_HUMAN CAD protein OS=Homo sapiens GN=CAD PE=1 SV=3	-0.588867	2.14942
Q8NI36	WDR36_HUMAN	sp|Q8NI36|WDR36_HUMAN WD repeat-containing protein 36 OS=Homo sapiens GN=WDR36 PE=1 SV=1	-0.587537	1.57741
Q15003	CND2_HUMAN	sp|Q15003|CND2_HUMAN Condensin complex subunit 2 OS=Homo sapiens GN=NCAPH PE=1 SV=3	-0.579975	1.37791
P46777	RL5_HUMAN	sp|P46777|RL5_HUMAN 60S ribosomal protein L5 OS=Homo sapiens GN=RPL5 PE=1 SV=3	-0.574148	2.24238
P61353	RL27_HUMAN	sp|P61353|RL27_HUMAN 60S ribosomal protein L27 OS=Homo sapiens GN=RPL27 PE=1 SV=2	-0.563978	3.25964
Q13162	PRDX4_HUMAN	sp|Q13162|PRDX4_HUMAN Peroxiredoxin-4 OS=Homo sapiens GN=PRDX4 PE=1 SV=1	-0.55991	1.49359
Q9BZE4	NOG1_HUMAN	sp|Q9BZE4|NOG1_HUMAN Nucleolar GTP-binding protein 1 OS=Homo sapiens GN=GTPBP4 PE=1 SV=3	-0.559256	2.24703
Q7Z695	ADCK2_HUMAN	sp|Q7Z695|ADCK2_HUMAN Uncharacterized aarF domain-containing protein kinase 2 OS=Homo sapiens GN=ADCK2 PE=2 SV=1	-0.557311	1.6218
Q9UMS4	PRP19_HUMAN	sp|Q9UMS4|PRP19_HUMAN Pre-mRNA-processing factor 19 OS=Homo sapiens GN=PRPF19 PE=1 SV=1	-0.555811	1.6434
Q9Y3T9	NOC2L_HUMAN	sp|Q9Y3T9|NOC2L_HUMAN Nucleolar complex protein 2 homolog OS=Homo sapiens GN=NOC2L PE=1 SV=4	-0.5527	1.92071
P62244	RS15A_HUMAN	sp|P62244|RS15A_HUMAN 40S ribosomal protein S15a OS=Homo sapiens GN=RPS15A PE=1 SV=2	-0.552026	3.03245
P62701	RS4X_HUMAN	sp|P62701|RS4X_HUMAN 40S ribosomal protein S4, X isoform OS=Homo sapiens GN=RPS4X PE=1 SV=2	-0.551586	2.07366
O43172	PRP4_HUMAN	sp|O43172|PRP4_HUMAN U4/U6 small nuclear ribonucleoprotein Prp4 OS=Homo sapiens GN=PRPF4 PE=1 SV=2	-0.55112	2.21148
P60842	IF4A1_HUMAN	sp|P60842|IF4A1_HUMAN Eukaryotic initiation factor 4A-I OS=Homo sapiens GN=EIF4A1 PE=1 SV=1	-0.548819	2.09969
P08865	RSSA_HUMAN	sp|P08865|RSSA_HUMAN 40S ribosomal protein SA OS=Homo sapiens GN=RPSA PE=1 SV=4	-0.543179	2.1296
P50914	RL14_HUMAN	sp|P50914|RL14_HUMAN 60S ribosomal protein L14 OS=Homo sapiens GN=RPL14 PE=1 SV=4	-0.533827	1.9823
P26599	PTBP1_HUMAN	sp|P26599|PTBP1_HUMAN Polypyrimidine tract-binding protein 1 OS=Homo sapiens GN=PTBP1 PE=1 SV=1	-0.528972	1.31516
P42766	RL35_HUMAN	sp|P42766|RL35_HUMAN 60S ribosomal protein L35 OS=Homo sapiens GN=RPL35 PE=1 SV=2	-0.524547	1.96369
Q9UQ80	PA2G4_HUMAN	sp|Q9UQ80|PA2G4_HUMAN Proliferation-associated protein 2G4 OS=Homo sapiens GN=PA2G4 PE=1 SV=3	-0.511153	2.36321
Q13263	TIF1B_HUMAN	sp|Q13263|TIF1B_HUMAN Transcription intermediary factor 1-beta OS=Homo sapiens GN=TRIM28 PE=1 SV=5	-0.499711	1.98343
P62847	RS24_HUMAN	sp|P62847|RS24_HUMAN 40S ribosomal protein S24 OS=Homo sapiens GN=RPS24 PE=1 SV=1	-0.49136	1.45356
Q99832	TCPH_HUMAN	sp|Q99832|TCPH_HUMAN T-complex protein 1 subunit eta OS=Homo sapiens GN=CCT7 PE=1 SV=2	-0.488491	1.65791
Q00839	HNRPU_HUMAN	sp|Q00839|HNRPU_HUMAN Heterogeneous nuclear ribonucleoprotein U OS=Homo sapiens GN=HNRNPU PE=1 SV=6	-0.487304	1.78516
Q02543	RL18A_HUMAN	sp|Q02543|RL18A_HUMAN 60S ribosomal protein L18a OS=Homo sapiens GN=RPL18A PE=1 SV=2	-0.477799	1.36093
P84098	RL19_HUMAN	sp|P84098|RL19_HUMAN 60S ribosomal protein L19 OS=Homo sapiens GN=RPL19 PE=1 SV=1	-0.473257	3.06601
Q02878	RL6_HUMAN	sp|Q02878|RL6_HUMAN 60S ribosomal protein L6 OS=Homo sapiens GN=RPL6 PE=1 SV=3	-0.465965	1.90584
Q15233	NONO_HUMAN	sp|Q15233|NONO_HUMAN Non-POU domain-containing octamer-binding protein OS=Homo sapiens GN=NONO PE=1 SV=4	-0.465605	1.76627
P46781	RS9_HUMAN	sp|P46781|RS9_HUMAN 40S ribosomal protein S9 OS=Homo sapiens GN=RPS9 PE=1 SV=3	-0.462587	2.24222
P62280	RS11_HUMAN	sp|P62280|RS11_HUMAN 40S ribosomal protein S11 OS=Homo sapiens GN=RPS11 PE=1 SV=3	-0.443815	1.59753
Q14498	RBM39_HUMAN	sp|Q14498|RBM39_HUMAN RNA-binding protein 39 OS=Homo sapiens GN=RBM39 PE=1 SV=2	-0.436052	2.36633
P61254	RL26_HUMAN	sp|P61254|RL26_HUMAN 60S ribosomal protein L26 OS=Homo sapiens GN=RPL26 PE=1 SV=1	-0.420748	2.96577
P30050	RL12_HUMAN	sp|P30050|RL12_HUMAN 60S ribosomal protein L12 OS=Homo sapiens GN=RPL12 PE=1 SV=1	-0.412927	2.21098
P62829	RL23_HUMAN	sp|P62829|RL23_HUMAN 60S ribosomal protein L23 OS=Homo sapiens GN=RPL23 PE=1 SV=1	-0.411261	2.4807
P32969	RL9_HUMAN	sp|P32969|RL9_HUMAN 60S ribosomal protein L9 OS=Homo sapiens GN=RPL9 PE=1 SV=1	-0.409815	1.30118
P22087	FBRL_HUMAN	sp|P22087|FBRL_HUMAN rRNA 2'-O-methyltransferase fibrillarin OS=Homo sapiens GN=FBL PE=1 SV=2	-0.409196	1.41927
Q9NSD9	SYFB_HUMAN	sp|Q9NSD9|SYFB_HUMAN Phenylalanine--tRNA ligase beta subunit OS=Homo sapiens GN=FARSB PE=1 SV=3	-0.40409	1.35127
P62913	RL11_HUMAN	sp|P62913|RL11_HUMAN 60S ribosomal protein L11 OS=Homo sapiens GN=RPL11 PE=1 SV=2	-0.402977	2.60695
P41091	IF2G_HUMAN	sp|P41091|IF2G_HUMAN Eukaryotic translation initiation factor 2 subunit 3 OS=Homo sapiens GN=EIF2S3 PE=1 SV=3	-0.398837	1.5321
Q9H8H0	NOL11_HUMAN	sp|Q9H8H0|NOL11_HUMAN Nucleolar protein 11 OS=Homo sapiens GN=NOL11 PE=1 SV=1	-0.395687	1.32378
P49207	RL34_HUMAN	sp|P49207|RL34_HUMAN 60S ribosomal protein L34 OS=Homo sapiens GN=RPL34 PE=1 SV=3	-0.388677	2.66938
P02786	TFR1_HUMAN	sp|P02786|TFR1_HUMAN Transferrin receptor protein 1 OS=Homo sapiens GN=TFRC PE=1 SV=2	-0.383054	1.41633
P62906	RL10A_HUMAN	sp|P62906|RL10A_HUMAN 60S ribosomal protein L10a OS=Homo sapiens GN=RPL10A PE=1 SV=2	-0.381954	2.69854
P18621	RL17_HUMAN	sp|P18621|RL17_HUMAN 60S ribosomal protein L17 OS=Homo sapiens GN=RPL17 PE=1 SV=3	-0.381435	1.73945
Q96GE9	TM261_HUMAN	sp|Q96GE9|TM261_HUMAN Transmembrane protein 261 OS=Homo sapiens GN=TMEM261 PE=4 SV=1	-0.370444	1.41404
P62910	RL32_HUMAN	sp|P62910|RL32_HUMAN 60S ribosomal protein L32 OS=Homo sapiens GN=RPL32 PE=1 SV=2	-0.370306	2.43309
P62424	RL7A_HUMAN	sp|P62424|RL7A_HUMAN 60S ribosomal protein L7a OS=Homo sapiens GN=RPL7A PE=1 SV=2	-0.360299	1.94207
P61313	RL15_HUMAN	sp|P61313|RL15_HUMAN 60S ribosomal protein L15 OS=Homo sapiens GN=RPL15 PE=1 SV=2	-0.349185	1.76672
Q96GQ7	DDX27_HUMAN	sp|Q96GQ7|DDX27_HUMAN Probable ATP-dependent RNA helicase DDX27 OS=Homo sapiens GN=DDX27 PE=1 SV=2	-0.34421	2.35008
P49368	TCPG_HUMAN	sp|P49368|TCPG_HUMAN T-complex protein 1 subunit gamma OS=Homo sapiens GN=CCT3 PE=1 SV=4	-0.342119	1.78447
P47914	RL29_HUMAN	sp|P47914|RL29_HUMAN 60S ribosomal protein L29 OS=Homo sapiens GN=RPL29 PE=1 SV=2	-0.32814	1.48726
Q07020	RL18_HUMAN	sp|Q07020|RL18_HUMAN 60S ribosomal protein L18 OS=Homo sapiens GN=RPL18 PE=1 SV=2	-0.311351	2.23018
P05787	K2C8_HUMAN	sp|P05787|K2C8_HUMAN Keratin, type II cytoskeletal 8 OS=Homo sapiens GN=KRT8 PE=1 SV=7	-0.310375	2.01269
P36578	RL4_HUMAN	sp|P36578|RL4_HUMAN 60S ribosomal protein L4 OS=Homo sapiens GN=RPL4 PE=1 SV=5	-0.308247	1.68632
Q9Y3U8	RL36_HUMAN	sp|Q9Y3U8|RL36_HUMAN 60S ribosomal protein L36 OS=Homo sapiens GN=RPL36 PE=1 SV=3	-0.301746	1.62893
P40429	RL13A_HUMAN	sp|P40429|RL13A_HUMAN 60S ribosomal protein L13a OS=Homo sapiens GN=RPL13A PE=1 SV=2	-0.299671	1.83381
Q08211	DHX9_HUMAN	sp|Q08211|DHX9_HUMAN ATP-dependent RNA helicase A OS=Homo sapiens GN=DHX9 PE=1 SV=4	-0.290297	1.84619
P18077	RL35A_HUMAN	sp|P18077|RL35A_HUMAN 60S ribosomal protein L35a OS=Homo sapiens GN=RPL35A PE=1 SV=2	-0.270127	1.30349
P23258	TBG1_HUMAN	sp|P23258|TBG1_HUMAN Tubulin gamma-1 chain OS=Homo sapiens GN=TUBG1 PE=1 SV=2	-0.266833	2.04769
P46776	RL27A_HUMAN	sp|P46776|RL27A_HUMAN 60S ribosomal protein L27a OS=Homo sapiens GN=RPL27A PE=1 SV=2	-0.230132	1.43653
P26373	RL13_HUMAN	sp|P26373|RL13_HUMAN 60S ribosomal protein L13 OS=Homo sapiens GN=RPL13 PE=1 SV=4	-0.229741	1.7756
Q6P2E9	EDC4_HUMAN	sp|Q6P2E9|EDC4_HUMAN Enhancer of mRNA-decapping protein 4 OS=Homo sapiens GN=EDC4 PE=1 SV=1	-0.169069	1.73836
Over-expressed proteins
P68431	H31_HUMAN	sp|P68431|H31_HUMAN Histone H3.1 OS=Homo sapiens GN=HIST1H3A PE=1 SV=2	0.188062	1.38041
O43795	MYO1B_HUMAN	sp|O43795|MYO1B_HUMAN Unconventional myosin-Ib OS=Homo sapiens GN=MYO1B PE=1 SV=3	0.245689	1.9268
P62491	RB11A_HUMAN	sp|P62491|RB11A_HUMAN Ras-related protein Rab-11A OS=Homo sapiens GN=RAB11A PE=1 SV=3	0.283284	1.94306
P61009	SPCS3_HUMAN	sp|P61009|SPCS3_HUMAN Signal peptidase complex subunit 3 OS=Homo sapiens GN=SPCS3 PE=1 SV=1	0.30609	1.43108
Q9H3N1	TMX1_HUMAN	sp|Q9H3N1|TMX1_HUMAN Thioredoxin-related transmembrane protein 1 OS=Homo sapiens GN=TMX1 PE=1 SV=1	0.308674	1.32863
Q9HDC9	APMAP_HUMAN	sp|Q9HDC9|APMAP_HUMAN Adipocyte plasma membrane-associated protein OS=Homo sapiens GN=APMAP PE=1 SV=2	0.313051	1.5818
P20674	COX5A_HUMAN	sp|P20674|COX5A_HUMAN Cytochrome c oxidase subunit 5A, mitochondrial OS=Homo sapiens GN=COX5A PE=1 SV=2	0.330024	3.08092
Q14764	MVP_HUMAN	sp|Q14764|MVP_HUMAN Major vault protein OS=Homo sapiens GN=MVP PE=1 SV=4	0.330491	2.42981
Q68D86	C102B_HUMAN	sp|Q68D86|C102B_HUMAN Coiled-coil domain-containing protein 102B OS=Homo sapiens GN=CCDC102B PE=2 SV=4	0.337695	1.6888
O14786	NRP1_HUMAN	sp|O14786|NRP1_HUMAN Neuropilin-1 OS=Homo sapiens GN=NRP1 PE=1 SV=3	0.344778	1.93794
Q9Y3B3	TMED7_HUMAN	sp|Q9Y3B3|TMED7_HUMAN Transmembrane emp24 domain-containing protein 7 OS=Homo sapiens GN=TMED7 PE=1 SV=2	0.354611	1.74179
P62805	H4_HUMAN	sp|P62805|H4_HUMAN Histone H4 OS=Homo sapiens GN=HIST1H4A PE=1 SV=2	0.356489	1.74775
O15427	MOT4_HUMAN	sp|O15427|MOT4_HUMAN Monocarboxylate transporter 4 OS=Homo sapiens GN=SLC16A3 PE=1 SV=1	0.360957	1.30341
O14817	TSN4_HUMAN	sp|O14817|TSN4_HUMAN Tetraspanin-4 OS=Homo sapiens GN=TSPAN4 PE=1 SV=1	0.377928	2.03287
P49755	TMEDA_HUMAN	sp|P49755|TMEDA_HUMAN Transmembrane emp24 domain-containing protein 10 OS=Homo sapiens GN=TMED10 PE=1 SV=2	0.384871	1.96261
Q9BTV4	TMM43_HUMAN	sp|Q9BTV4|TMM43_HUMAN Transmembrane protein 43 OS=Homo sapiens GN=TMEM43 PE=1 SV=1	0.427455	1.47467
Q8NFJ5	RAI3_HUMAN	sp|Q8NFJ5|RAI3_HUMAN Retinoic acid-induced protein 3 OS=Homo sapiens GN=GPRC5A PE=1 SV=2	0.428241	1.34893
P40763	STAT3_HUMAN	sp|P40763|STAT3_HUMAN Signal transducer and activator of transcription 3 OS=Homo sapiens GN=STAT3 PE=1 SV=2	0.436276	1.42646
Q9BUM1	G6PC3_HUMAN	sp|Q9BUM1|G6PC3_HUMAN Glucose-6-phosphatase 3 OS=Homo sapiens GN=G6PC3 PE=1 SV=2	0.449119	1.82304
Q15125	EBP_HUMAN	sp|Q15125|EBP_HUMAN 3-beta-hydroxysteroid-Delta(8),Delta(7)-isomerase OS=Homo sapiens GN=EBP PE=1 SV=3	0.463265	1.8786
O00469	PLOD2_HUMAN	sp|O00469|PLOD2_HUMAN Procollagen-lysine,2-oxoglutarate 5-dioxygenase 2 OS=Homo sapiens GN=PLOD2 PE=1 SV=2	0.470754	1.32202
Q14697	GANAB_HUMAN	sp|Q14697|GANAB_HUMAN Neutral alpha-glucosidase AB OS=Homo sapiens GN=GANAB PE=1 SV=3	0.478117	1.4189
P18084	ITB5_HUMAN	sp|P18084|ITB5_HUMAN Integrin beta-5 OS=Homo sapiens GN=ITGB5 PE=1 SV=1	0.480592	1.56775
Q9UBI6	GBG12_HUMAN	sp|Q9UBI6|GBG12_HUMAN Guanine nucleotide-binding protein G(I)/G(S)/G(O) subunit gamma-12 OS=Homo sapiens GN=GNG12 PE=1 SV=3	0.487103	1.86496
P08581	MET_HUMAN	sp|P08581|MET_HUMAN Hepatocyte growth factor receptor OS=Homo sapiens GN=MET PE=1 SV=4	0.490589	1.33961
Q9NRG9	AAAS_HUMAN	sp|Q9NRG9|AAAS_HUMAN Aladin OS=Homo sapiens GN=AAAS PE=1 SV=1	0.508066	1.43408
P21964	COMT_HUMAN	sp|P21964|COMT_HUMAN Catechol O-methyltransferase OS=Homo sapiens GN=COMT PE=1 SV=2	0.512947	1.72628
Q9Y490	TLN1_HUMAN	sp|Q9Y490|TLN1_HUMAN Talin-1 OS=Homo sapiens GN=TLN1 PE=1 SV=3	0.514084	1.61795
P10606	COX5B_HUMAN	sp|P10606|COX5B_HUMAN Cytochrome c oxidase subunit 5B, mitochondrial OS=Homo sapiens GN=COX5B PE=1 SV=2	0.524382	2.18535
Q15363	TMED2_HUMAN	sp|Q15363|TMED2_HUMAN Transmembrane emp24 domain-containing protein 2 OS=Homo sapiens GN=TMED2 PE=1 SV=1	0.524885	2.36927
Q9P035	HACD3_HUMAN	sp|Q9P035|HACD3_HUMAN Very-long-chain (3R)-3-hydroxyacyl-CoA dehydratase 3 OS=Homo sapiens GN=HACD3 PE=1 SV=2	0.525713	2.06591
Q53GQ0	DHB12_HUMAN	sp|Q53GQ0|DHB12_HUMAN Very-long-chain 3-oxoacyl-CoA reductase OS=Homo sapiens GN=HSD17B12 PE=1 SV=2	0.532558	1.57582
Q9UBG0	MRC2_HUMAN	sp|Q9UBG0|MRC2_HUMAN C-type mannose receptor 2 OS=Homo sapiens GN=MRC2 PE=1 SV=2	0.538834	1.37249
Q6PI48	SYDM_HUMAN	sp|Q6PI48|SYDM_HUMAN Aspartate--tRNA ligase, mitochondrial OS=Homo sapiens GN=DARS2 PE=1 SV=1	0.539055	1.46945
P13987	CD59_HUMAN	sp|P13987|CD59_HUMAN CD59 glycoprotein OS=Homo sapiens GN=CD59 PE=1 SV=1	0.544979	1.85852
P09543	CN37_HUMAN	sp|P09543|CN37_HUMAN 2',3'-cyclic-nucleotide 3'-phosphodiesterase OS=Homo sapiens GN=CNP PE=1 SV=2	0.545962	1.50307
P55084	ECHB_HUMAN	sp|P55084|ECHB_HUMAN Trifunctional enzyme subunit beta, mitochondrial OS=Homo sapiens GN=HADHB PE=1 SV=3	0.560371	1.42184
P11233	RALA_HUMAN	sp|P11233|RALA_HUMAN Ras-related protein Ral-A OS=Homo sapiens GN=RALA PE=1 SV=1	0.574072	1.34855
Q99805	TM9S2_HUMAN	sp|Q99805|TM9S2_HUMAN Transmembrane 9 superfamily member 2 OS=Homo sapiens GN=TM9SF2 PE=1 SV=1	0.581996	1.48809
Q969G5	PRDBP_HUMAN	sp|Q969G5|PRDBP_HUMAN Protein kinase C delta-binding protein OS=Homo sapiens GN=PRKCDBP PE=1 SV=3	0.582821	1.74367
P42704	LPPRC_HUMAN	sp|P42704|LPPRC_HUMAN Leucine-rich PPR motif-containing protein, mitochondrial OS=Homo sapiens GN=LRPPRC PE=1 SV=3	0.5904	2.01135
P00387	NB5R3_HUMAN	sp|P00387|NB5R3_HUMAN NADH-cytochrome b5 reductase 3 OS=Homo sapiens GN=CYB5R3 PE=1 SV=3	0.590934	2.15664
P19022	CADH2_HUMAN	sp|P19022|CADH2_HUMAN Cadherin-2 OS=Homo sapiens GN=CDH2 PE=1 SV=4	0.601574	1.42766
Q00610	CLH1_HUMAN	sp|Q00610|CLH1_HUMAN Clathrin heavy chain 1 OS=Homo sapiens GN=CLTC PE=1 SV=5	0.602188	1.40014
Q9NVJ2	ARL8B_HUMAN	sp|Q9NVJ2|ARL8B_HUMAN ADP-ribosylation factor-like protein 8B OS=Homo sapiens GN=ARL8B PE=1 SV=1	0.616418	1.52269
P46940	IQGA1_HUMAN	sp|P46940|IQGA1_HUMAN Ras GTPase-activating-like protein IQGAP1 OS=Homo sapiens GN=IQGAP1 PE=1 SV=1	0.62651	2.7385
O00159	MYO1C_HUMAN	sp|O00159|MYO1C_HUMAN Unconventional myosin-Ic OS=Homo sapiens GN=MYO1C PE=1 SV=4	0.627364	2.18802
P00558	PGK1_HUMAN	sp|P00558|PGK1_HUMAN Phosphoglycerate kinase 1 OS=Homo sapiens GN=PGK1 PE=1 SV=3	0.636372	1.67942
P46459	NSF_HUMAN	sp|P46459|NSF_HUMAN Vesicle-fusing ATPase OS=Homo sapiens GN=NSF PE=1 SV=3	0.649763	3.02319
P62070	RRAS2_HUMAN	sp|P62070|RRAS2_HUMAN Ras-related protein R-Ras2 OS=Homo sapiens GN=RRAS2 PE=1 SV=1	0.65263	1.42237
P35610	SOAT1_HUMAN	sp|P35610|SOAT1_HUMAN Sterol O-acyltransferase 1 OS=Homo sapiens GN=SOAT1 PE=1 SV=3	0.654277	2.54745
Q9HCU5	PREB_HUMAN	sp|Q9HCU5|PREB_HUMAN Prolactin regulatory element-binding protein OS=Homo sapiens GN=PREB PE=1 SV=2	0.660672	1.56252
Q9Y6N5	SQRD_HUMAN	sp|Q9Y6N5|SQRD_HUMAN Sulfide:quinone oxidoreductase, mitochondrial OS=Homo sapiens GN=SQRDL PE=1 SV=1	0.684953	1.65529
O43493	TGON2_HUMAN	sp|O43493|TGON2_HUMAN Trans-Golgi network integral membrane protein 2 OS=Homo sapiens GN=TGOLN2 PE=1 SV=2	0.685584	1.51983
P18031	PTN1_HUMAN	sp|P18031|PTN1_HUMAN Tyrosine-protein phosphatase non-receptor type 1 OS=Homo sapiens GN=PTPN1 PE=1 SV=1	0.687477	1.3421
P20645	MPRD_HUMAN	sp|P20645|MPRD_HUMAN Cation-dependent mannose-6-phosphate receptor OS=Homo sapiens GN=M6PR PE=1 SV=1	0.69012	1.56179
Q8IWB1	IPRI_HUMAN	sp|Q8IWB1|IPRI_HUMAN Inositol 1,4,5-trisphosphate receptor-interacting protein OS=Homo sapiens GN=ITPRIP PE=1 SV=1	0.712957	1.62531
O75964	ATP5L_HUMAN	sp|O75964|ATP5L_HUMAN ATP synthase subunit g, mitochondrial OS=Homo sapiens GN=ATP5L PE=1 SV=3	0.715106	1.33228
P21589	5NTD_HUMAN	sp|P21589|5NTD_HUMAN 5'-nucleotidase OS=Homo sapiens GN=NT5E PE=1 SV=1	0.730208	1.82495
P07355	ANXA2_HUMAN	sp|P07355|ANXA2_HUMAN Annexin A2 OS=Homo sapiens GN=ANXA2 PE=1 SV=2	0.732543	2.2136
P62873	GBB1_HUMAN	sp|P62873|GBB1_HUMAN Guanine nucleotide-binding protein G(I)/G(S)/G(T) subunit beta-1 OS=Homo sapiens GN=GNB1 PE=1 SV=3	0.733871	1.74715
Q6NUM9	RETST_HUMAN	sp|Q6NUM9|RETST_HUMAN All-trans-retinol 13,14-reductase OS=Homo sapiens GN=RETSAT PE=1 SV=2	0.734852	1.72063
Q92887	MRP2_HUMAN	sp|Q92887|MRP2_HUMAN Canalicular multispecific organic anion transporter 1 OS=Homo sapiens GN=ABCC2 PE=1 SV=3	0.736749	1.35457
P15144	AMPN_HUMAN	sp|P15144|AMPN_HUMAN Aminopeptidase N OS=Homo sapiens GN=ANPEP PE=1 SV=4	0.740862	2.4698
P01130	LDLR_HUMAN	sp|P01130|LDLR_HUMAN Low-density lipoprotein receptor OS=Homo sapiens GN=LDLR PE=1 SV=1	0.743528	1.6382
Q5BJD5	TM41B_HUMAN	sp|Q5BJD5|TM41B_HUMAN Transmembrane protein 41B OS=Homo sapiens GN=TMEM41B PE=1 SV=1	0.747692	1.38898
P00403	COX2_HUMAN	sp|P00403|COX2_HUMAN Cytochrome c oxidase subunit 2 OS=Homo sapiens GN=MT-CO2 PE=1 SV=1	0.753113	1.37598
Q6RW13	ATRAP_HUMAN	sp|Q6RW13|ATRAP_HUMAN Type-1 angiotensin II receptor-associated protein OS=Homo sapiens GN=AGTRAP PE=1 SV=1	0.755476	1.89801
Q14108	SCRB2_HUMAN	sp|Q14108|SCRB2_HUMAN Lysosome membrane protein 2 OS=Homo sapiens GN=SCARB2 PE=1 SV=2	0.757504	2.12866
P35998	PRS7_HUMAN	sp|P35998|PRS7_HUMAN 26S protease regulatory subunit 7 OS=Homo sapiens GN=PSMC2 PE=1 SV=3	0.767719	2.30373
P09601	HMOX1_HUMAN	sp|P09601|HMOX1_HUMAN Heme oxygenase 1 OS=Homo sapiens GN=HMOX1 PE=1 SV=1	0.790075	2.09593
Q96S97	MYADM_HUMAN	sp|Q96S97|MYADM_HUMAN Myeloid-associated differentiation marker OS=Homo sapiens GN=MYADM PE=1 SV=2	0.796437	1.86899
Q5JWF2	GNAS1_HUMAN	sp|Q5JWF2|GNAS1_HUMAN Guanine nucleotide-binding protein G(s) subunit alpha isoforms XLas OS=Homo sapiens GN=GNAS PE=1 SV=2	0.801942	2.011
P21926	CD9_HUMAN	sp|P21926|CD9_HUMAN CD9 antigen OS=Homo sapiens GN=CD9 PE=1 SV=4	0.812652	3.01818
P05556	ITB1_HUMAN	sp|P05556|ITB1_HUMAN Integrin beta-1 OS=Homo sapiens GN=ITGB1 PE=1 SV=2	0.814181	2.50293
P61026	RAB10_HUMAN	sp|P61026|RAB10_HUMAN Ras-related protein Rab-10 OS=Homo sapiens GN=RAB10 PE=1 SV=1	0.82121	1.6201
Q5XKP0	QIL1_HUMAN	sp|Q5XKP0|QIL1_HUMAN Protein QIL1 OS=Homo sapiens GN=QIL1 PE=1 SV=1	0.836706	1.55782
Q9P003	CNIH4_HUMAN	sp|Q9P003|CNIH4_HUMAN Protein cornichon homolog 4 OS=Homo sapiens GN=CNIH4 PE=1 SV=1	0.837471	1.47413
O95831	AIFM1_HUMAN	sp|O95831|AIFM1_HUMAN Apoptosis-inducing factor 1, mitochondrial OS=Homo sapiens GN=AIFM1 PE=1 SV=1	0.837608	2.00877
P78357	CNTP1_HUMAN	sp|P78357|CNTP1_HUMAN Contactin-associated protein 1 OS=Homo sapiens GN=CNTNAP1 PE=1 SV=1	0.841309	1.40028
Q56VL3	OCAD2_HUMAN	sp|Q56VL3|OCAD2_HUMAN OCIA domain-containing protein 2 OS=Homo sapiens GN=OCIAD2 PE=1 SV=1	0.855978	1.37122
P07195	LDHB_HUMAN	sp|P07195|LDHB_HUMAN L-lactate dehydrogenase B chain OS=Homo sapiens GN=LDHB PE=1 SV=2	0.862053	1.5971
O00410	IPO5_HUMAN	sp|O00410|IPO5_HUMAN Importin-5 OS=Homo sapiens GN=IPO5 PE=1 SV=4	0.872875	1.46002
P35658	NU214_HUMAN	sp|P35658|NU214_HUMAN Nuclear pore complex protein Nup214 OS=Homo sapiens GN=NUP214 PE=1 SV=2	0.877566	3.9393
O95864	FADS2_HUMAN	sp|O95864|FADS2_HUMAN Fatty acid desaturase 2 OS=Homo sapiens GN=FADS2 PE=1 SV=1	0.879678	2.14194
O14828	SCAM3_HUMAN	sp|O14828|SCAM3_HUMAN Secretory carrier-associated membrane protein 3 OS=Homo sapiens GN=SCAMP3 PE=1 SV=3	0.889203	1.65545
P11279	LAMP1_HUMAN	sp|P11279|LAMP1_HUMAN Lysosome-associated membrane glycoprotein 1 OS=Homo sapiens GN=LAMP1 PE=1 SV=3	0.914384	1.88131
Q9Y2Q3	GSTK1_HUMAN	sp|Q9Y2Q3|GSTK1_HUMAN Glutathione S-transferase kappa 1 OS=Homo sapiens GN=GSTK1 PE=1 SV=3	0.915893	1.4766
Q9BTU6	P4K2A_HUMAN	sp|Q9BTU6|P4K2A_HUMAN Phosphatidylinositol 4-kinase type 2-alpha OS=Homo sapiens GN=PI4K2A PE=1 SV=1	0.924149	1.84028
O00592	PODXL_HUMAN	sp|O00592|PODXL_HUMAN Podocalyxin OS=Homo sapiens GN=PODXL PE=1 SV=2	0.928581	1.913
O75955	FLOT1_HUMAN	sp|O75955|FLOT1_HUMAN Flotillin-1 OS=Homo sapiens GN=FLOT1 PE=1 SV=3	0.933151	1.50785
P00533	EGFR_HUMAN	sp|P00533|EGFR_HUMAN Epidermal growth factor receptor OS=Homo sapiens GN=EGFR PE=1 SV=2	0.935361	1.9083
P10586	PTPRF_HUMAN	sp|P10586|PTPRF_HUMAN Receptor-type tyrosine-protein phosphatase F OS=Homo sapiens GN=PTPRF PE=1 SV=2	0.937996	1.48411
P30530	UFO_HUMAN	sp|P30530|UFO_HUMAN Tyrosine-protein kinase receptor UFO OS=Homo sapiens GN=AXL PE=1 SV=3	0.961288	1.868
Q6YHK3	CD109_HUMAN	sp|Q6YHK3|CD109_HUMAN CD109 antigen OS=Homo sapiens GN=CD109 PE=1 SV=2	0.961803	1.4703
P08559	ODPA_HUMAN	sp|P08559|ODPA_HUMAN Pyruvate dehydrogenase E1 component subunit alpha, somatic form, mitochondrial OS=Homo sapiens GN=PDHA1 PE=1 SV=3	0.966353	1.61011
Q96TA1	NIBL1_HUMAN	sp|Q96TA1|NIBL1_HUMAN Niban-like protein 1 OS=Homo sapiens GN=FAM129B PE=1 SV=3	0.96854	1.62122
Q06830	PRDX1_HUMAN	sp|Q06830|PRDX1_HUMAN Peroxiredoxin-1 OS=Homo sapiens GN=PRDX1 PE=1 SV=1	0.97726	2.32514
O14880	MGST3_HUMAN	sp|O14880|MGST3_HUMAN Microsomal glutathione S-transferase 3 OS=Homo sapiens GN=MGST3 PE=1 SV=1	0.980684	2.15113
P51149	RAB7A_HUMAN	sp|P51149|RAB7A_HUMAN Ras-related protein Rab-7a OS=Homo sapiens GN=RAB7A PE=1 SV=1	0.984177	1.97269
Q9UH99	SUN2_HUMAN	sp|Q9UH99|SUN2_HUMAN SUN domain-containing protein 2 OS=Homo sapiens GN=SUN2 PE=1 SV=3	0.985233	2.04225
O43707	ACTN4_HUMAN	sp|O43707|ACTN4_HUMAN Alpha-actinin-4 OS=Homo sapiens GN=ACTN4 PE=1 SV=2	1.01015	2.45668
O95674	CDS2_HUMAN	sp|O95674|CDS2_HUMAN Phosphatidate cytidylyltransferase 2 OS=Homo sapiens GN=CDS2 PE=1 SV=1	1.03457	1.36139
Q8TCT8	SPP2A_HUMAN	sp|Q8TCT8|SPP2A_HUMAN Signal peptide peptidase-like 2A OS=Homo sapiens GN=SPPL2A PE=1 SV=2	1.04019	2.10779
O95858	TSN15_HUMAN	sp|O95858|TSN15_HUMAN Tetraspanin-15 OS=Homo sapiens GN=TSPAN15 PE=1 SV=1	1.05067	1.33593
O43237	DC1L2_HUMAN	sp|O43237|DC1L2_HUMAN Cytoplasmic dynein 1 light intermediate chain 2 OS=Homo sapiens GN=DYNC1LI2 PE=1 SV=1	1.05069	1.304
O15498	YKT6_HUMAN	sp|O15498|YKT6_HUMAN Synaptobrevin homolog YKT6 OS=Homo sapiens GN=YKT6 PE=1 SV=1	1.11782	1.7412
Q9UNH7	SNX6_HUMAN	sp|Q9UNH7|SNX6_HUMAN Sorting nexin-6 OS=Homo sapiens GN=SNX6 PE=1 SV=1	1.11953	1.4682
P06756	ITAV_HUMAN	sp|P06756|ITAV_HUMAN Integrin alpha-V OS=Homo sapiens GN=ITGAV PE=1 SV=2	1.12514	1.69285
Q9BZE1	RM37_HUMAN	sp|Q9BZE1|RM37_HUMAN 39S ribosomal protein L37, mitochondrial OS=Homo sapiens GN=MRPL37 PE=1 SV=2	1.15005	1.52963
Q7L576	CYFP1_HUMAN	sp|Q7L576|CYFP1_HUMAN Cytoplasmic FMR1-interacting protein 1 OS=Homo sapiens GN=CYFIP1 PE=1 SV=1	1.16455	3.92082
A0FGR8	ESYT2_HUMAN	sp|A0FGR8|ESYT2_HUMAN Extended synaptotagmin-2 OS=Homo sapiens GN=ESYT2 PE=1 SV=1	1.17786	1.56269
Q08722	CD47_HUMAN	sp|Q08722|CD47_HUMAN Leukocyte surface antigen CD47 OS=Homo sapiens GN=CD47 PE=1 SV=1	1.1779	1.42611
Q14318	FKBP8_HUMAN	sp|Q14318|FKBP8_HUMAN Peptidyl-prolyl cis-trans isomerase FKBP8 OS=Homo sapiens GN=FKBP8 PE=1 SV=2	1.18229	1.59745
O15118	NPC1_HUMAN	sp|O15118|NPC1_HUMAN Niemann-Pick C1 protein OS=Homo sapiens GN=NPC1 PE=1 SV=2	1.1881	2.52129
O15400	STX7_HUMAN	sp|O15400|STX7_HUMAN Syntaxin-7 OS=Homo sapiens GN=STX7 PE=1 SV=4	1.18989	1.37177
Q8WUM4	PDC6I_HUMAN	sp|Q8WUM4|PDC6I_HUMAN Programmed cell death 6-interacting protein OS=Homo sapiens GN=PDCD6IP PE=1 SV=1	1.19309	1.48539
P62879	GBB2_HUMAN	sp|P62879|GBB2_HUMAN Guanine nucleotide-binding protein G(I)/G(S)/G(T) subunit beta-2 OS=Homo sapiens GN=GNB2 PE=1 SV=3	1.19582	1.56673
P10301	RRAS_HUMAN	sp|P10301|RRAS_HUMAN Ras-related protein R-Ras OS=Homo sapiens GN=RRAS PE=1 SV=1	1.2057	1.41504
Q92973	TNPO1_HUMAN	sp|Q92973|TNPO1_HUMAN Transportin-1 OS=Homo sapiens GN=TNPO1 PE=1 SV=2	1.22205	1.55692
Q92542	NICA_HUMAN	sp|Q92542|NICA_HUMAN Nicastrin OS=Homo sapiens GN=NCSTN PE=1 SV=2	1.22602	1.78091
Q9NZN4	EHD2_HUMAN	sp|Q9NZN4|EHD2_HUMAN EH domain-containing protein 2 OS=Homo sapiens GN=EHD2 PE=1 SV=2	1.23327	2.69572
P68363	TBA1B_HUMAN	sp|P68363|TBA1B_HUMAN Tubulin alpha-1B chain OS=Homo sapiens GN=TUBA1B PE=1 SV=1	1.27278	2.84103
Q14254	FLOT2_HUMAN	sp|Q14254|FLOT2_HUMAN Flotillin-2 OS=Homo sapiens GN=FLOT2 PE=1 SV=2	1.27462	2.56719
P63261	ACTG_HUMAN	sp|P63261|ACTG_HUMAN Actin, cytoplasmic 2 OS=Homo sapiens GN=ACTG1 PE=1 SV=1	1.27513	2.28383
Q562R1	ACTBL_HUMAN	sp|Q562R1|ACTBL_HUMAN Beta-actin-like protein 2 OS=Homo sapiens GN=ACTBL2 PE=1 SV=2	1.27722	1.98678
P07437	TBB5_HUMAN	sp|P07437|TBB5_HUMAN Tubulin beta chain OS=Homo sapiens GN=TUBB PE=1 SV=2	1.28151	3.11407
P20340	RAB6A_HUMAN	sp|P20340|RAB6A_HUMAN Ras-related protein Rab-6A OS=Homo sapiens GN=RAB6A PE=1 SV=3	1.28859	1.73563
P24311	COX7B_HUMAN	sp|P24311|COX7B_HUMAN Cytochrome c oxidase subunit 7B, mitochondrial OS=Homo sapiens GN=COX7B PE=1 SV=2	1.31178	3.10958
Q9Y624	JAM1_HUMAN	sp|Q9Y624|JAM1_HUMAN Junctional adhesion molecule A OS=Homo sapiens GN=F11R PE=1 SV=1	1.33135	1.97543
Q9UI09	NDUAC_HUMAN	sp|Q9UI09|NDUAC_HUMAN NADH dehydrogenase [ubiquinone] 1 alpha subcomplex subunit 12 OS=Homo sapiens GN=NDUFA12 PE=1 SV=1	1.33743	1.6577
O15321	TM9S1_HUMAN	sp|O15321|TM9S1_HUMAN Transmembrane 9 superfamily member 1 OS=Homo sapiens GN=TM9SF1 PE=1 SV=2	1.37736	1.62509
P09525	ANXA4_HUMAN	sp|P09525|ANXA4_HUMAN Annexin A4 OS=Homo sapiens GN=ANXA4 PE=1 SV=4	1.38314	2.58087
O43175	SERA_HUMAN	sp|O43175|SERA_HUMAN D-3-phosphoglycerate dehydrogenase OS=Homo sapiens GN=PHGDH PE=1 SV=4	1.38777	3.48413
P54920	SNAA_HUMAN	sp|P54920|SNAA_HUMAN Alpha-soluble NSF attachment protein OS=Homo sapiens GN=NAPA PE=1 SV=3	1.39873	1.9886
Q9UQ90	SPG7_HUMAN	sp|Q9UQ90|SPG7_HUMAN Paraplegin OS=Homo sapiens GN=SPG7 PE=1 SV=2	1.39926	2.00577
Q12907	LMAN2_HUMAN	sp|Q12907|LMAN2_HUMAN Vesicular integral-membrane protein VIP36 OS=Homo sapiens GN=LMAN2 PE=1 SV=1	1.42723	2.28954
P26006	ITA3_HUMAN	sp|P26006|ITA3_HUMAN Integrin alpha-3 OS=Homo sapiens GN=ITGA3 PE=1 SV=5	1.43771	3.34294
Q99536	VAT1_HUMAN	sp|Q99536|VAT1_HUMAN Synaptic vesicle membrane protein VAT-1 homolog OS=Homo sapiens GN=VAT1 PE=1 SV=2	1.45091	2.11014
P68032	ACTC_HUMAN	sp|P68032|ACTC_HUMAN Actin, alpha cardiac muscle 1 OS=Homo sapiens GN=ACTC1 PE=1 SV=1	1.45421	2.01597
O75489	NDUS3_HUMAN	sp|O75489|NDUS3_HUMAN NADH dehydrogenase [ubiquinone] iron-sulfur protein 3, mitochondrial OS=Homo sapiens GN=NDUFS3 PE=1 SV=1	1.466	1.44205
Q2PZI1	D19L1_HUMAN	sp|Q2PZI1|D19L1_HUMAN Probable C-mannosyltransferase DPY19L1 OS=Homo sapiens GN=DPY19L1 PE=2 SV=1	1.48002	1.58123
P78406	RAE1L_HUMAN	sp|P78406|RAE1L_HUMAN mRNA export factor OS=Homo sapiens GN=RAE1 PE=1 SV=1	1.54706	2.36502
P15559	NQO1_HUMAN	sp|P15559|NQO1_HUMAN NAD(P)H dehydrogenase [quinone] 1 OS=Homo sapiens GN=NQO1 PE=1 SV=1	1.56645	2.18629
Q9UHQ4	BAP29_HUMAN	sp|Q9UHQ4|BAP29_HUMAN B-cell receptor-associated protein 29 OS=Homo sapiens GN=BCAP29 PE=1 SV=2	1.56684	1.62496
Q15262	PTPRK_HUMAN	sp|Q15262|PTPRK_HUMAN Receptor-type tyrosine-protein phosphatase kappa OS=Homo sapiens GN=PTPRK PE=1 SV=2	1.57377	2.06419
P51690	ARSE_HUMAN	sp|P51690|ARSE_HUMAN Arylsulfatase E OS=Homo sapiens GN=ARSE PE=1 SV=2	1.59013	2.07166
P17301	ITA2_HUMAN	sp|P17301|ITA2_HUMAN Integrin alpha-2 OS=Homo sapiens GN=ITGA2 PE=1 SV=1	1.60328	2.86201
Q96QK1	VPS35_HUMAN	sp|Q96QK1|VPS35_HUMAN Vacuolar protein sorting-associated protein 35 OS=Homo sapiens GN=VPS35 PE=1 SV=2	1.60633	1.64146
Q96K49	TM87B_HUMAN	sp|Q96K49|TM87B_HUMAN Transmembrane protein 87B OS=Homo sapiens GN=TMEM87B PE=1 SV=1	1.62166	1.61257
P84077	ARF1_HUMAN	sp|P84077|ARF1_HUMAN ADP-ribosylation factor 1 OS=Homo sapiens GN=ARF1 PE=1 SV=2	1.62953	3.83268
Q9UHW9	S12A6_HUMAN	sp|Q9UHW9|S12A6_HUMAN Solute carrier family 12 member 6 OS=Homo sapiens GN=SLC12A6 PE=1 SV=2	1.6555	1.44998
P53621	COPA_HUMAN	sp|P53621|COPA_HUMAN Coatomer subunit alpha OS=Homo sapiens GN=COPA PE=1 SV=2	1.66723	1.36132
P00352	AL1A1_HUMAN	sp|P00352|AL1A1_HUMAN Retinal dehydrogenase 1 OS=Homo sapiens GN=ALDH1A1 PE=1 SV=2	1.70085	2.87387
P04792	HSPB1_HUMAN	sp|P04792|HSPB1_HUMAN Heat shock protein beta-1 OS=Homo sapiens GN=HSPB1 PE=1 SV=2	1.73835	4.67778
P53801	PTTG_HUMAN	sp|P53801|PTTG_HUMAN Pituitary tumor-transforming gene 1 protein-interacting protein OS=Homo sapiens GN=PTTG1IP PE=1 SV=1	1.75161	1.94773
P11413	G6PD_HUMAN	sp|P11413|G6PD_HUMAN Glucose-6-phosphate 1-dehydrogenase OS=Homo sapiens GN=G6PD PE=1 SV=4	1.77984	2.62543
P40616	ARL1_HUMAN	sp|P40616|ARL1_HUMAN ADP-ribosylation factor-like protein 1 OS=Homo sapiens GN=ARL1 PE=1 SV=1	1.78504	1.97392
Q9P0M6	H2AW_HUMAN	sp|Q9P0M6|H2AW_HUMAN Core histone macro-H2A.2 OS=Homo sapiens GN=H2AFY2 PE=1 SV=3	1.80185	1.65298
O75694	NU155_HUMAN	sp|O75694|NU155_HUMAN Nuclear pore complex protein Nup155 OS=Homo sapiens GN=NUP155 PE=1 SV=1	1.83608	1.49116
O95159	ZFPL1_HUMAN	sp|O95159|ZFPL1_HUMAN Zinc finger protein-like 1 OS=Homo sapiens GN=ZFPL1 PE=1 SV=2	1.88439	1.51314
P37198	NUP62_HUMAN	sp|P37198|NUP62_HUMAN Nuclear pore glycoprotein p62 OS=Homo sapiens GN=NUP62 PE=1 SV=3	1.92797	2.50459
O00299	CLIC1_HUMAN	sp|O00299|CLIC1_HUMAN Chloride intracellular channel protein 1 OS=Homo sapiens GN=CLIC1 PE=1 SV=4	1.92847	1.56655
Q9UPY5	XCT_HUMAN	sp|Q9UPY5|XCT_HUMAN Cystine/glutamate transporter OS=Homo sapiens GN=SLC7A11 PE=1 SV=1	1.9845	1.59394
P38606	VATA_HUMAN	sp|P38606|VATA_HUMAN V-type proton ATPase catalytic subunit A OS=Homo sapiens GN=ATP6V1A PE=1 SV=2	2.04565	2.18883
Q8IX12	CCAR1_HUMAN	sp|Q8IX12|CCAR1_HUMAN Cell division cycle and apoptosis regulator protein 1 OS=Homo sapiens GN=CCAR1 PE=1 SV=2	2.05258	1.33725
Q9Y6Y8	S23IP_HUMAN	sp|Q9Y6Y8|S23IP_HUMAN SEC23-interacting protein OS=Homo sapiens GN=SEC23IP PE=1 SV=1	2.05276	1.73672
P50443	S26A2_HUMAN	sp|P50443|S26A2_HUMAN Sulfate transporter OS=Homo sapiens GN=SLC26A2 PE=1 SV=2	2.05662	2.50571
O94766	B3GA3_HUMAN	sp|O94766|B3GA3_HUMAN Galactosylgalactosylxylosylprotein 3-beta-glucuronosyltransferase 3 OS=Homo sapiens GN=B3GAT3 PE=1 SV=2	2.06532	3.74473
P48449	ERG7_HUMAN	sp|P48449|ERG7_HUMAN Lanosterol synthase OS=Homo sapiens GN=LSS PE=1 SV=1	2.27583	2.25344
P04083	ANXA1_HUMAN	sp|P04083|ANXA1_HUMAN Annexin A1 OS=Homo sapiens GN=ANXA1 PE=1 SV=2	2.27658	2.79048
P12814	ACTN1_HUMAN	sp|P12814|ACTN1_HUMAN Alpha-actinin-1 OS=Homo sapiens GN=ACTN1 PE=1 SV=2	2.33783	2.36704
Q96KP1	EXOC2_HUMAN	sp|Q96KP1|EXOC2_HUMAN Exocyst complex component 2 OS=Homo sapiens GN=EXOC2 PE=1 SV=1	2.33876	1.83136
Q9UEU0	VTI1B_HUMAN	sp|Q9UEU0|VTI1B_HUMAN Vesicle transport through interaction with t-SNAREs homolog 1B OS=Homo sapiens GN=VTI1B PE=1 SV=3	2.49924	2.17764
P07900	HS90A_HUMAN	sp|P07900|HS90A_HUMAN Heat shock protein HSP 90-alpha OS=Homo sapiens GN=HSP90AA1 PE=1 SV=5	2.86632	4.05061
O94874	UFL1_HUMAN	sp|O94874|UFL1_HUMAN E3 UFM1-protein ligase 1 OS=Homo sapiens GN=UFL1 PE=1 SV=2	2.87362	1.992
Q05397	FAK1_HUMAN	sp|Q05397|FAK1_HUMAN Focal adhesion kinase 1 OS=Homo sapiens GN=PTK2 PE=1 SV=2	3.43906	2.24642
Q96QD8	S38A2_HUMAN	sp|Q96QD8|S38A2_HUMAN Sodium-coupled neutral amino acid transporter 2 OS=Homo sapiens GN=SLC38A2 PE=1 SV=2	3.45476	3.65561
Q13501	SQSTM_HUMAN	sp|Q13501|SQSTM_HUMAN Sequestosome-1 OS=Homo sapiens GN=SQSTM1 PE=1 SV=1	4.4032	2.60942

## Sheet: 3 glycoproteomics results
Glycopeptide	log2 fold-change	-log10 p
P05556-Asn25 [HexNAc(4)Hex(7)NeuAc(1)]	-10.676	0.428436
P05556-Asn25 [HexNAc(4)Hex(7)Fuc(1)NeuAc(1)]	-8.64779	0.427879
P25786-Asn209 [HexNAc(6)Hex(6)Fuc(4)NeuAc(3)]	-7.18485	0.568062
Q53G44-Asn91 [HexNAc(5)Hex(6)Fuc(3)NeuAc(2)]	-6.48138	0.971193
P15144-Asn818 [HexNAc(7)Hex(5)Fuc(2)NeuAc(2)]	-6.46103	0.43888
Q13740-Asn480 [HexNAc(4)Hex(5)NeuAc(1)]	-6.42635	0.457561
P06756-Asn615 [HexNAc(6)Hex(7)Fuc(3)NeuAc(2)]	-6.29502	0.433792
P11279-Asn261 [HexNAc(4)Hex(6)Fuc(2)NeuAc(2)]	-6.18915	0.919669
Q9NX62-Asn259 [HexNAc(5)Hex(5)Fuc(1)NeuAc(2)]	-5.42577	0.423007
O15118-Asn598 [HexNAc(5)Hex(6)Fuc(2)]	-5.12347	0.774197
Q14204-Asn250 [HexNAc(6)Hex(5)NeuAc(1)]	-4.80947	0.429017
P05556-Asn92 [HexNAc(7)Hex(7)Fuc(3)NeuAc(1)]	-4.69287	0.443009
P10809-Asn426 [HexNAc(7)Hex(7)Fuc(5)NeuAc(1)]	-4.67194	1.26302
Q13740-Asn95 [HexNAc(4)Hex(5)Fuc(3)]	-4.64195	0.652707
P05556-Asn212 [HexNAc(6)Hex(5)Fuc(3)]	-4.59681	0.537559
P48509-Asn159 [HexNAc(4)Hex(5)]	-4.59391	0.878066
P05556-Asn669 [HexNAc(6)Hex(4)]	-4.41458	0.411449
O00469-Asn725 [HexNAc(4)Hex(5)Fuc(3)NeuAc(1)]	-4.36555	1.03557
P08195-Asn424 [HexNAc(6)Hex(7)Fuc(1)]	-4.05812	0.398015
P16188-Asn110 [HexNAc(6)Hex(7)]	-4.04606	0.419666
O75152-Asn33 [HexNAc(6)Hex(6)Fuc(4)NeuAc(1)]	-4.04479	0.458679
P05556-Asn669 [HexNAc(3)Hex(4)NeuAc(1)]	-3.93476	0.713411
Q9NVI7-Asn389 [HexNAc(6)Hex(4)Fuc(4)NeuAc(1)]	-3.93063	0.484084
O75306-Asn250 [HexNAc(7)Hex(6)Fuc(3)NeuAc(1)]	-3.86145	0.418246
P11717-Asn2136 [HexNAc(5)Hex(5)Fuc(2)NeuAc(1)]	-3.74848	0.487237
O00159-Asn56 [HexNAc(5)Hex(7)NeuAc(2)]	-3.74699	0.717829
P68104-Asn314 [HexNAc(7)Hex(6)Fuc(5)NeuAc(1)]	-3.74207	0.506672
P05556-Asn669 [HexNAc(4)Hex(5)Fuc(2)NeuAc(1)]	-3.70496	0.822507
P16070-Asn57 [HexNAc(5)Hex(5)NeuAc(2)]	-3.65683	0.431071
P05556-Asn50 [HexNAc(4)Hex(6)]	-3.65042	0.389239
P13473-Asn257 [HexNAc(5)Hex(6)NeuAc(3)]	-3.58243	0.668168
P23229-Asn966 [HexNAc(2)Hex(8)]	-3.46225	0.850439
Q15149-Asn190 [HexNAc(5)Hex(5)Fuc(3)NeuAc(1)]	-3.44375	0.435793
P08962-Asn130 [HexNAc(6)Hex(7)Fuc(1)NeuAc(1)]	-3.40731	2.41488
Q8TEM1-Asn44 [HexNAc(7)Hex(3)]	-3.26616	0.800544
P49792-Asn1636 [HexNAc(6)Hex(5)Fuc(3)NeuAc(1)]	-3.15479	0.539999
P46977-Asn548 [HexNAc(6)Hex(4)]	-3.14623	0.619548
Q9H330-Asn551 [HexNAc(6)Hex(3)]	-3.12805	0.884912
P05556-Asn94 [HexNAc(2)Hex(9)]	-3.1199	0.971498
P11279-Asn84 [HexNAc(6)Hex(7)Fuc(5)]	-3.0811	0.60302
O15118-Asn122 [HexNAc(6)Hex(5)Fuc(2)]	-2.91672	1.75813
P05556-Asn520 [HexNAc(3)Hex(4)NeuAc(1)]	-2.85889	0.733778
P15144-Asn234 [HexNAc(3)Hex(4)]	-2.84674	0.456716
P05556-Asn50 [HexNAc(4)Hex(6)Fuc(1)]	-2.83351	0.766857
P35613-Asn160 [HexNAc(6)Hex(7)Fuc(1)NeuAc(2)]	-2.82649	0.468842
P21589-Asn333 [HexNAc(5)Hex(5)NeuAc(2)]	-2.81511	0.758777
Q9BVK6-Asn125 [HexNAc(4)Hex(5)Fuc(1)NeuAc(1)]	-2.81354	1.65942
Q13443-Asn487 [HexNAc(3)Hex(4)NeuAc(1)]	-2.78992	1.37977
P05556-Asn520 [HexNAc(6)Hex(6)Fuc(3)NeuAc(1)]	-2.77132	0.358754
P08195-Asn365 [HexNAc(6)Hex(7)Fuc(1)]	-2.76978	2.75721
P15144-Asn818 [HexNAc(6)Hex(7)NeuAc(2)]	-2.76784	0.640493
P26006-Asn573 [HexNAc(2)Hex(8)Fuc(1)]	-2.75269	0.514672
P13987-Asn43 [HexNAc(6)Hex(7)Fuc(1)]	-2.75238	1.80159
P05556-Asn520 [HexNAc(6)Hex(6)Fuc(1)NeuAc(2)]	-2.6906	0.356007
P16188-Asn110 [HexNAc(5)Hex(5)NeuAc(2)]	-2.65375	0.475931
P05556-Asn212 [HexNAc(5)Hex(5)NeuAc(2)]	-2.64258	0.736764
P15151-Asn105 [HexNAc(7)Hex(5)Fuc(5)NeuAc(2)]	-2.63453	0.516028
Q9NVI7-Asn314 [HexNAc(5)Hex(7)Fuc(1)NeuAc(1)]	-2.57019	0.560333
P48509-Asn159 [HexNAc(5)Hex(6)NeuAc(1)]	-2.56582	2.20163
P05556-Asn669 [HexNAc(4)Hex(5)Fuc(3)]	-2.44472	0.362907
Q13740-Asn95 [HexNAc(5)Hex(5)Fuc(1)]	-2.40219	0.676317
P08962-Asn130 [HexNAc(2)Hex(9)]	-2.37366	1.12689
P43307-Asn136 [HexNAc(6)Hex(3)]	-2.36966	0.327536
Q8TCJ2-Asn627 [HexNAc(6)Hex(4)]	-2.35806	0.530153
P05556-Asn92 [HexNAc(6)Hex(6)NeuAc(1)]	-2.32418	0.910678
P15144-Asn265 [HexNAc(6)Hex(5)NeuAc(2)]	-2.31614	0.606514
P15144-Asn265 [HexNAc(5)Hex(4)Fuc(4)]	-2.24838	0.317296
P54709-Asn124 [HexNAc(2)Hex(8)]	-2.24811	0.562487
P08195-Asn365 [HexNAc(5)Hex(5)Fuc(4)NeuAc(2)]	-2.24297	0.713146
Q13740-Asn265 [HexNAc(5)Hex(6)Fuc(1)]	-2.23777	0.760355
P05556-Asn520 [HexNAc(6)Hex(7)Fuc(5)]	-2.19699	0.541048
P15144-Asn265 [HexNAc(5)Hex(6)Fuc(4)NeuAc(1)]	-2.1723	0.311465
O14672-Asn439 [HexNAc(6)Hex(7)Fuc(4)NeuAc(4)]	-2.16028	0.690956
P43308-Asn104 [HexNAc(4)Hex(3)Fuc(3)]	-2.14597	1.10535
P18084-Asn586 [HexNAc(6)Hex(3)]	-2.14361	0.653109
Q14204-Asn250 [HexNAc(6)Hex(4)Fuc(1)NeuAc(1)]	-2.12704	0.46267
P05556-Asn92 [HexNAc(3)Hex(4)]	-2.11126	0.714024
Q6YHK3-Asn337 [HexNAc(2)Hex(8)]	-2.07609	0.525915
P02786-Asn251 [HexNAc(4)Hex(5)Fuc(1)NeuAc(2)]	-2.0601	1.32814
Q12913-Asn413 [HexNAc(6)Hex(7)Fuc(1)NeuAc(2)]	-2.03689	0.32162
Q14126-Asn182 [HexNAc(4)Hex(5)Fuc(1)]	-2.0223	0.59246
O75152-Asn33 [HexNAc(6)Hex(7)Fuc(3)NeuAc(2)]	-1.97742	0.586432
P20645-Asn83 [HexNAc(4)Hex(6)Fuc(2)]	-1.97235	0.456606
P15144-Asn657 [HexNAc(4)Hex(4)NeuAc(1)]	-1.96665	0.417529
P15144-Asn657 [HexNAc(3)Hex(6)Fuc(2)NeuAc(1)]	-1.95467	0.616262
Q13740-Asn361 [HexNAc(6)Hex(6)Fuc(4)NeuAc(1)]	-1.9494	0.421878
Q13740-Asn361 [HexNAc(4)Hex(5)Fuc(3)]	-1.93698	0.442243
P30530-Asn198 [HexNAc(6)Hex(6)NeuAc(3)]	-1.93429	0.521721
P11717-Asn871 [HexNAc(6)Hex(7)]	-1.9314	0.302061
O14786-Asn150 [HexNAc(2)Hex(7)]	-1.9269	2.0434
Q13740-Asn361 [HexNAc(4)Hex(5)Fuc(3)NeuAc(1)]	-1.92608	0.588283
P05556-Asn25 [HexNAc(3)Hex(4)Fuc(1)NeuAc(1)]	-1.9185	0.310546
P11717-Asn747 [HexNAc(6)Hex(4)]	-1.91701	0.348478
Q8NBJ4-Asn144 [HexNAc(7)Hex(7)Fuc(4)NeuAc(4)]	-1.91166	0.463421
P13987-Asn43 [HexNAc(5)Hex(6)Fuc(3)]	-1.91017	1.2594
P05556-Asn520 [HexNAc(6)Hex(6)NeuAc(3)]	-1.90207	1.19515
P05556-Asn25 [HexNAc(6)Hex(6)NeuAc(1)]	-1.89703	0.326951
P11717-Asn1312 [HexNAc(6)Hex(4)]	-1.88988	0.657489
Q13641-Asn275 [HexNAc(5)Hex(6)Fuc(1)NeuAc(1)]	-1.87843	0.47546
P20645-Asn83 [HexNAc(6)Hex(7)Fuc(3)]	-1.87113	0.292963
P78536-Asn498 [HexNAc(2)Hex(8)]	-1.83542	0.567294
Q9BVK6-Asn125 [HexNAc(2)Hex(8)]	-1.81539	0.406292
Q13740-Asn361 [HexNAc(6)Hex(6)Fuc(2)NeuAc(1)]	-1.80243	0.330462
P08195-Asn424 [HexNAc(6)Hex(7)Fuc(4)NeuAc(1)]	-1.7939	1.38821
Q4KMQ2-Asn153 [HexNAc(6)Hex(6)Fuc(5)NeuAc(2)]	-1.78223	0.352213
Q9BVK6-Asn125 [HexNAc(4)Hex(5)Fuc(3)]	-1.77076	0.523307
O75976-Asn626 [HexNAc(2)Hex(7)]	-1.76739	0.876864
P20645-Asn83 [HexNAc(6)Hex(7)Fuc(1)]	-1.76437	0.535937
Q13740-Asn306 [HexNAc(4)Hex(5)Fuc(1)NeuAc(1)]	-1.71884	0.731062
P08648-Asn868 [HexNAc(4)Hex(5)Fuc(1)]	-1.71623	0.306714
P18462-Asn110 [HexNAc(4)Hex(5)Fuc(2)NeuAc(1)]	-1.70115	0.879712
Q13740-Asn361 [HexNAc(6)Hex(6)NeuAc(2)]	-1.68634	0.632461
P54709-Asn124 [HexNAc(4)Hex(6)Fuc(1)]	-1.68504	1.40143
Q92896-Asn165 [HexNAc(4)Hex(5)Fuc(1)NeuAc(2)]	-1.67717	1.45485
P00533-Asn603 [HexNAc(4)Hex(5)Fuc(1)NeuAc(2)]	-1.66765	0.581081
Q53G44-Asn91 [HexNAc(6)Hex(7)NeuAc(2)]	-1.65684	0.516654
P20645-Asn57 [HexNAc(7)Hex(7)Fuc(3)NeuAc(2)]	-1.65592	0.274802
Q7RTT4-Asn64 [HexNAc(4)Hex(5)Fuc(3)]	-1.64176	0.840785
P21333-Asn770 [HexNAc(2)Hex(3)]	-1.63534	0.408496
P05556-Asn584 [HexNAc(4)Hex(5)Fuc(1)]	-1.58184	0.268274
Q00839-Asn767 [HexNAc(2)Hex(5)]	-1.56978	0.652196
P08195-Asn365 [HexNAc(5)Hex(6)Fuc(4)NeuAc(2)]	-1.55072	1.25662
Q92896-Asn210 [HexNAc(5)Hex(4)Fuc(4)NeuAc(1)]	-1.52889	0.25749
P11279-Asn322 [HexNAc(2)Hex(8)]	-1.51147	0.506669
P43307-Asn136 [HexNAc(4)Hex(4)Fuc(1)NeuAc(1)]	-1.48644	0.55847
P26006-Asn926 [HexNAc(4)Hex(5)]	-1.4817	1.34371
P05556-Asn520 [HexNAc(7)Hex(5)Fuc(5)NeuAc(1)]	-1.46835	2.07603
Q14764-Asn453 [HexNAc(5)Hex(6)Fuc(4)NeuAc(1)]	-1.45628	0.322194
P08195-Asn365 [HexNAc(5)Hex(6)Fuc(4)NeuAc(1)]	-1.45552	0.256998
P05556-Asn269 [HexNAc(7)Hex(6)Fuc(4)NeuAc(2)]	-1.43676	0.249436
P05556-Asn212 [HexNAc(6)Hex(4)]	-1.43344	0.417409
O15118-Asn598 [HexNAc(5)Hex(6)]	-1.4261	0.952211
O60637-Asn167 [HexNAc(3)Hex(6)]	-1.4015	0.895636
P05556-Asn520 [HexNAc(6)Hex(7)Fuc(5)NeuAc(2)]	-1.38436	0.303802
Q15149-Asn474 [HexNAc(6)Hex(7)Fuc(4)NeuAc(2)]	-1.37573	0.305247
P50454-Asn125 [HexNAc(2)Hex(8)]	-1.37049	0.414173
O14786-Asn150 [HexNAc(3)Hex(5)NeuAc(1)]	-1.36727	0.431691
P29317-Asn435 [HexNAc(4)Hex(5)Fuc(3)NeuAc(1)]	-1.36429	0.356267
P48634-Asn1438 [HexNAc(4)Hex(5)NeuAc(1)]	-1.33255	0.378232
O00469-Asn696 [HexNAc(2)Hex(6)]	-1.3318	0.511391
P26006-Asn926 [HexNAc(2)Hex(7)]	-1.32944	1.17585
O43390-Asn256 [HexNAc(7)Hex(7)Fuc(4)NeuAc(1)]	-1.32281	0.236023
P15144-Asn265 [HexNAc(6)Hex(5)Fuc(2)NeuAc(2)]	-1.31498	0.357986
P15144-Asn265 [HexNAc(6)Hex(7)Fuc(4)NeuAc(1)]	-1.312	0.239183
P53801-Asn54 [HexNAc(7)Hex(4)Fuc(3)]	-1.31083	0.505151
P48634-Asn1438 [HexNAc(7)Hex(7)Fuc(5)NeuAc(3)]	-1.29549	0.230093
P15144-Asn42 [HexNAc(3)Hex(5)NeuAc(1)]	-1.29513	0.237395
P02786-Asn251 [HexNAc(5)Hex(6)Fuc(1)NeuAc(2)]	-1.29491	1.45448
O60637-Asn167 [HexNAc(2)Hex(8)]	-1.29185	0.564874
P26006-Asn86 [HexNAc(5)Hex(6)Fuc(1)]	-1.28737	0.351338
P05556-Asn520 [HexNAc(6)Hex(6)Fuc(5)NeuAc(1)]	-1.28052	0.61091
Q8TCJ2-Asn623 [HexNAc(2)Hex(8)]	-1.25492	0.2512
Q13740-Asn361 [HexNAc(5)Hex(5)Fuc(2)NeuAc(1)]	-1.25309	0.461022
P05556-Asn92 [HexNAc(2)Hex(3)]	-1.24674	0.291073
Q13740-Asn361 [HexNAc(6)Hex(6)NeuAc(3)]	-1.23728	0.894899
Q92896-Asn210 [HexNAc(4)Hex(5)Fuc(2)NeuAc(1)]	-1.23524	0.620876
P51690-Asn125 [HexNAc(2)Hex(8)]	-1.22159	0.706465
P13987-Asn43 [HexNAc(4)Hex(5)Fuc(3)NeuAc(1)]	-1.22157	0.233022
Q9HDC9-Asn196 [HexNAc(5)Hex(5)Fuc(2)NeuAc(2)]	-1.21794	0.32711
P13987-Asn43 [HexNAc(5)Hex(6)Fuc(3)NeuAc(1)]	-1.20067	1.67927
Q12913-Asn937 [HexNAc(2)Hex(7)]	-1.19633	0.30717
O75152-Asn33 [HexNAc(5)Hex(6)Fuc(1)NeuAc(2)]	-1.19422	1.73757
P13987-Asn43 [HexNAc(6)Hex(7)Fuc(4)NeuAc(3)]	-1.19111	0.692324
P78527-Asn1331 [HexNAc(3)Hex(4)NeuAc(1)]	-1.17802	0.431148
P15151-Asn105 [HexNAc(7)Hex(5)Fuc(4)NeuAc(2)]	-1.17781	0.368693
P05556-Asn269 [HexNAc(4)Hex(5)]	-1.17546	0.427177
P15144-Asn735 [HexNAc(5)Hex(6)Fuc(1)NeuAc(3)]	-1.17486	0.417392
P48509-Asn159 [HexNAc(2)Hex(6)]	-1.15995	1.31491
P26006-Asn926 [HexNAc(4)Hex(5)NeuAc(1)]	-1.15302	0.785848
O15118-Asn598 [HexNAc(4)Hex(5)Fuc(2)]	-1.14899	0.372983
Q13740-Asn480 [HexNAc(4)Hex(6)Fuc(2)]	-1.1468	0.381205
P23229-Asn966 [HexNAc(3)Hex(5)NeuAc(1)]	-1.14171	0.488563
P26006-Asn656 [HexNAc(4)Hex(5)NeuAc(1)]	-1.12843	0.396986
Q13740-Asn480 [HexNAc(4)Hex(5)Fuc(1)]	-1.12254	1.39235
P26006-Asn86 [HexNAc(4)Hex(5)Fuc(3)]	-1.11597	0.393438
Q9Y639-Asn229 [HexNAc(6)Hex(7)Fuc(5)]	-1.10524	0.930695
P05556-Asn212 [HexNAc(3)Hex(4)]	-1.10351	0.293845
P26006-Asn935 [HexNAc(7)Hex(3)]	-1.10281	1.17839
Q13740-Asn265 [HexNAc(5)Hex(6)Fuc(3)NeuAc(2)]	-1.09973	0.468476
P26006-Asn107 [HexNAc(5)Hex(6)Fuc(1)NeuAc(3)]	-1.09492	0.355839
P21589-Asn333 [HexNAc(5)Hex(6)Fuc(1)]	-1.08988	0.913864
Q96CS3-Asn284 [HexNAc(7)Hex(7)Fuc(4)NeuAc(3)]	-1.077	0.182199
P11279-Asn84 [HexNAc(6)Hex(6)NeuAc(3)]	-1.0584	0.46587
P02786-Asn727 [HexNAc(2)Hex(7)Fuc(1)]	-1.05485	0.186928
Q15149-Asn474 [HexNAc(5)Hex(4)Fuc(2)NeuAc(1)]	-1.04995	0.193976
Q9UHN6-Asn248 [HexNAc(7)Hex(4)]	-1.03901	0.90742
Q92542-Asn435 [HexNAc(2)Hex(8)]	-1.03497	0.454761
P13987-Asn43 [HexNAc(6)Hex(7)Fuc(4)NeuAc(2)]	-1.03411	0.7883
P06756-Asn874 [HexNAc(2)Hex(8)]	-1.02743	2.20176
P15144-Asn265 [HexNAc(6)Hex(7)NeuAc(2)]	-1.02295	0.8794
P06756-Asn74 [HexNAc(3)Hex(5)]	-1.02026	1.16228
P05556-Asn92 [HexNAc(6)Hex(5)Fuc(2)NeuAc(1)]	-1.00158	0.225148
Q12797-Asn452 [HexNAc(2)Hex(9)]	-1.00049	0.287108
O00469-Asn725 [HexNAc(7)Hex(7)Fuc(3)NeuAc(3)]	-0.983536	0.313286
P13987-Asn43 [HexNAc(6)Hex(7)Fuc(3)NeuAc(1)]	-0.976947	0.542916
P08195-Asn365 [HexNAc(5)Hex(6)Fuc(4)NeuAc(3)]	-0.967291	0.928611
Q8TEM1-Asn337 [HexNAc(2)Hex(7)]	-0.966073	0.311592
O75976-Asn978 [HexNAc(4)Hex(5)Fuc(1)]	-0.964152	0.344801
P48634-Asn1438 [HexNAc(7)Hex(7)Fuc(5)NeuAc(4)]	-0.919653	0.338589
P15144-Asn42 [HexNAc(5)Hex(5)NeuAc(1)]	-0.918793	0.330103
P55209-Asn267 [HexNAc(6)Hex(7)Fuc(5)NeuAc(1)]	-0.917066	0.343846
Q92896-Asn210 [HexNAc(5)Hex(4)Fuc(3)]	-0.91232	0.189653
Q8N766-Asn913 [HexNAc(2)Hex(9)]	-0.907453	0.87217
P05556-Asn584 [HexNAc(4)Hex(4)Fuc(2)]	-0.90102	0.33037
O60716-Asn809 [HexNAc(5)Hex(6)NeuAc(1)]	-0.893979	0.588968
P08195-Asn365 [HexNAc(6)Hex(7)Fuc(4)NeuAc(2)]	-0.892188	1.3479
P14625-Asn217 [HexNAc(2)Hex(9)]	-0.885084	0.728312
Q08722-Asn111 [HexNAc(5)Hex(6)Fuc(1)NeuAc(1)]	-0.876675	1.3045
Q8IWB1-Asn27 [HexNAc(2)Hex(9)]	-0.873462	0.561119
P05556-Asn212 [HexNAc(6)Hex(7)Fuc(3)NeuAc(1)]	-0.873335	0.208279
P05556-Asn584 [HexNAc(7)Hex(4)]	-0.866409	0.32472
P05556-Asn212 [HexNAc(6)Hex(7)Fuc(1)NeuAc(2)]	-0.866025	0.754589
P15144-Asn265 [HexNAc(7)Hex(5)Fuc(1)NeuAc(2)]	-0.865555	0.802267
P17301-Asn105 [HexNAc(5)Hex(5)NeuAc(1)]	-0.863216	0.172562
Q9UIQ6-Asn145 [HexNAc(5)Hex(6)Fuc(4)NeuAc(1)]	-0.857453	1.12159
P15144-Asn818 [HexNAc(6)Hex(7)Fuc(1)NeuAc(2)]	-0.856799	0.162907
P05556-Asn212 [HexNAc(4)Hex(5)Fuc(2)NeuAc(2)]	-0.848054	0.248671
O75306-Asn270 [HexNAc(5)Hex(6)Fuc(1)NeuAc(2)]	-0.8469	0.439047
P14625-Asn217 [HexNAc(2)Hex(7)]	-0.839073	0.452167
P15144-Asn265 [HexNAc(5)Hex(4)Fuc(2)]	-0.833825	1.56613
Q9NVI7-Asn314 [HexNAc(7)Hex(7)Fuc(5)NeuAc(2)]	-0.833578	0.287724
Q5JPE7-Asn369 [HexNAc(2)Hex(8)]	-0.828007	0.540469
P15144-Asn128 [HexNAc(4)Hex(5)]	-0.822605	1.26
P08648-Asn868 [HexNAc(4)Hex(5)Fuc(1)NeuAc(2)]	-0.820413	0.501149
P06756-Asn874 [HexNAc(4)Hex(5)Fuc(1)NeuAc(1)]	-0.816821	1.24957
Q96PD2-Asn516 [HexNAc(7)Hex(6)Fuc(4)NeuAc(3)]	-0.808732	0.485907
Q15149-Asn474 [HexNAc(4)Hex(5)Fuc(3)NeuAc(1)]	-0.806543	0.176294
P26006-Asn86 [HexNAc(4)Hex(5)Fuc(1)NeuAc(2)]	-0.804418	0.63292
P26006-Asn86 [HexNAc(5)Hex(6)Fuc(1)NeuAc(2)]	-0.803578	0.276769
P15144-Asn42 [HexNAc(5)Hex(5)]	-0.795655	0.71349
P05556-Asn50 [HexNAc(3)Hex(6)NeuAc(1)]	-0.794721	0.514134
P54709-Asn124 [HexNAc(6)Hex(7)Fuc(1)NeuAc(1)]	-0.793329	0.225379
Q6ZRP7-Asn266 [HexNAc(4)Hex(5)Fuc(2)NeuAc(1)]	-0.78755	0.656174
O14672-Asn551 [HexNAc(4)Hex(5)Fuc(3)]	-0.780056	0.734604
P15144-Asn128 [HexNAc(2)Hex(6)]	-0.774055	0.91219
Q53G44-Asn91 [HexNAc(7)Hex(5)Fuc(1)NeuAc(2)]	-0.769605	0.397379
O75976-Asn1070 [HexNAc(6)Hex(3)Fuc(2)]	-0.766909	0.28115
O14786-Asn522 [HexNAc(4)Hex(5)Fuc(1)NeuAc(1)]	-0.760731	0.338454
Q5VW38-Asn169 [HexNAc(5)Hex(5)Fuc(1)NeuAc(2)]	-0.759981	0.274119
P25786-Asn209 [HexNAc(6)Hex(7)Fuc(3)NeuAc(1)]	-0.750581	0.236323
Q7RTT4-Asn64 [HexNAc(4)Hex(5)Fuc(1)NeuAc(1)]	-0.745107	0.311973
P05556-Asn25 [HexNAc(4)Hex(6)NeuAc(1)]	-0.740574	0.196748
Q13740-Asn265 [HexNAc(5)Hex(6)Fuc(1)NeuAc(1)]	-0.73756	0.592266
Q13740-Asn480 [HexNAc(5)Hex(4)Fuc(3)]	-0.734432	0.240503
Q99798-Asn475 [HexNAc(7)Hex(5)Fuc(3)NeuAc(2)]	-0.733563	0.270179
P08582-Asn515 [HexNAc(4)Hex(5)Fuc(1)NeuAc(1)]	-0.726332	0.713211
P26006-Asn86 [HexNAc(2)Hex(10)]	-0.725322	0.164595
P08648-Asn868 [HexNAc(4)Hex(5)Fuc(3)]	-0.718686	0.219818
O75152-Asn33 [HexNAc(6)Hex(7)Fuc(1)NeuAc(2)]	-0.716693	0.290552
O75718-Asn87 [HexNAc(2)Hex(8)]	-0.716456	0.473466
P15144-Asn42 [HexNAc(4)Hex(4)Fuc(2)NeuAc(1)]	-0.715183	0.335834
Q13740-Asn306 [HexNAc(5)Hex(6)Fuc(1)NeuAc(3)]	-0.710804	0.417795
Q13641-Asn275 [HexNAc(6)Hex(5)Fuc(3)NeuAc(1)]	-0.709785	0.221716
Q15165-Asn254 [HexNAc(2)Hex(8)]	-0.70934	0.685987
Q15149-Asn474 [HexNAc(6)Hex(4)NeuAc(1)]	-0.701473	0.183885
P06733-Asn102 [HexNAc(7)Hex(5)NeuAc(1)]	-0.697656	0.284962
P11717-Asn112 [HexNAc(2)Hex(9)]	-0.694548	0.538327
Q4KMQ2-Asn153 [HexNAc(5)Hex(5)Fuc(3)NeuAc(2)]	-0.692339	0.237044
P05556-Asn669 [HexNAc(2)Hex(8)]	-0.686262	2.69594
P02786-Asn251 [HexNAc(5)Hex(6)Fuc(3)NeuAc(1)]	-0.683724	0.275678
P15144-Asn234 [HexNAc(2)Hex(6)]	-0.681844	2.36552
Q8WWI5-Asn135 [HexNAc(2)Hex(8)]	-0.679018	0.38608
P05556-Asn50 [HexNAc(4)Hex(3)Fuc(3)]	-0.675952	0.292189
P05556-Asn269 [HexNAc(2)Hex(9)]	-0.67293	0.287682
P05556-Asn50 [HexNAc(5)Hex(5)Fuc(1)]	-0.672037	0.176313
P15144-Asn128 [HexNAc(2)Hex(7)]	-0.668156	0.615118
P41091-Asn76 [HexNAc(6)Hex(7)Fuc(4)NeuAc(4)]	-0.663325	0.178192
P05106-Asn125 [HexNAc(6)Hex(5)Fuc(3)NeuAc(2)]	-0.662375	0.20526
O75306-Asn250 [HexNAc(7)Hex(7)Fuc(5)NeuAc(1)]	-0.655352	0.225733
P13473-Asn257 [HexNAc(3)Hex(6)Fuc(1)]	-0.653535	0.733178
Q12797-Asn706 [HexNAc(2)Hex(8)]	-0.648649	1.03331
P16188-Asn110 [HexNAc(5)Hex(4)Fuc(3)NeuAc(1)]	-0.647353	0.575625
P13987-Asn43 [HexNAc(4)Hex(6)NeuAc(1)]	-0.646064	0.430735
Q13740-Asn361 [HexNAc(5)Hex(4)Fuc(3)NeuAc(1)]	-0.645054	0.137621
Q13740-Asn480 [HexNAc(6)Hex(7)NeuAc(1)]	-0.642119	0.233985
P05556-Asn669 [HexNAc(7)Hex(3)]	-0.63584	0.918005
P05556-Asn212 [HexNAc(5)Hex(6)Fuc(3)NeuAc(1)]	-0.630995	0.33352
P15144-Asn42 [HexNAc(5)Hex(4)Fuc(2)]	-0.627497	0.221973
P05556-Asn92 [HexNAc(7)Hex(6)Fuc(3)NeuAc(1)]	-0.626036	0.185028
P00533-Asn623 [HexNAc(2)Hex(8)]	-0.622338	0.261723
O00461-Asn257 [HexNAc(4)Hex(5)Fuc(2)NeuAc(1)]	-0.620538	0.285816
P21589-Asn333 [HexNAc(5)Hex(6)Fuc(1)NeuAc(2)]	-0.617692	0.796695
Q13740-Asn361 [HexNAc(6)Hex(6)Fuc(2)NeuAc(2)]	-0.615871	0.181817
P05556-Asn669 [HexNAc(2)Hex(9)]	-0.615448	2.10841
P15144-Asn657 [HexNAc(4)Hex(7)NeuAc(1)]	-0.612642	0.127797
Q9BU23-Asn616 [HexNAc(2)Hex(9)]	-0.608459	0.553537
O75152-Asn33 [HexNAc(6)Hex(7)Fuc(1)NeuAc(1)]	-0.597962	0.185784
P48509-Asn159 [HexNAc(4)Hex(5)NeuAc(1)]	-0.591839	1.72154
P23229-Asn770 [HexNAc(4)Hex(5)Fuc(3)]	-0.591029	0.119499
Q13641-Asn124 [HexNAc(7)Hex(6)NeuAc(2)]	-0.588411	0.279429
P05556-Asn212 [HexNAc(6)Hex(7)Fuc(1)NeuAc(3)]	-0.586696	0.188581
Q15904-Asn170 [HexNAc(6)Hex(4)]	-0.58489	0.427243
Q14008-Asn1407 [HexNAc(4)Hex(5)Fuc(1)NeuAc(2)]	-0.58489	0.427243
Q13641-Asn243 [HexNAc(5)Hex(6)Fuc(3)NeuAc(1)]	-0.58489	0.427243
Q5ZPR3-Asn215 [HexNAc(4)Hex(5)Fuc(1)NeuAc(2)]	-0.58489	0.427243
Q5T1H1-Asn225 [HexNAc(4)Hex(4)Fuc(1)NeuAc(1)]	-0.58489	0.427243
P78357-Asn499 [HexNAc(2)Hex(10)]	-0.58489	0.427243
P78324-Asn270 [HexNAc(2)Hex(7)]	-0.58489	0.427243
P78324-Asn479 [HexNAc(4)Hex(4)NeuAc(1)]	-0.58489	0.427243
P60709-Asn12 [HexNAc(2)Hex(8)]	-0.58489	0.427243
P50416-Asn88 [HexNAc(2)Hex(7)]	-0.58489	0.427243
P15151-Asn313 [HexNAc(6)Hex(6)Fuc(4)NeuAc(1)]	-0.58489	0.427243
P04844-Asn265 [HexNAc(2)Hex(3)]	-0.58489	0.427243
P02545-Asn456 [HexNAc(5)Hex(5)Fuc(1)NeuAc(2)]	-0.58489	0.427243
O43795-Asn1117 [HexNAc(7)Hex(7)Fuc(5)NeuAc(4)]	-0.58489	0.427243
O14786-Asn261 [HexNAc(4)Hex(5)Fuc(1)NeuAc(2)]	-0.58489	0.427243
P05556-Asn212 [HexNAc(2)Hex(9)]	-0.583546	1.92926
Q9HDC9-Asn160 [HexNAc(2)Hex(9)]	-0.580864	1.54726
P26006-Asn605 [HexNAc(2)Hex(9)]	-0.56393	0.452508
P48960-Asn371 [HexNAc(7)Hex(7)Fuc(4)NeuAc(4)]	-0.563113	0.157654
P20645-Asn83 [HexNAc(4)Hex(5)Fuc(3)NeuAc(1)]	-0.557189	0.173916
Q969V3-Asn428 [HexNAc(2)Hex(9)]	-0.557134	0.305939
Q15904-Asn261 [HexNAc(2)Hex(8)]	-0.55585	0.110082
P23229-Asn770 [HexNAc(4)Hex(4)NeuAc(1)]	-0.543826	0.193327
P05556-Asn212 [HexNAc(2)Hex(8)]	-0.543233	2.28266
Q92896-Asn210 [HexNAc(7)Hex(3)Fuc(2)]	-0.542411	0.121138
P23229-Asn409 [HexNAc(2)Hex(9)]	-0.538057	0.226206
P05556-Asn520 [HexNAc(2)Hex(9)]	-0.534548	0.902809
P35613-Asn160 [HexNAc(5)Hex(6)Fuc(1)NeuAc(2)]	-0.529921	0.420665
P11717-Asn871 [HexNAc(2)Hex(9)]	-0.527099	0.203436
P08648-Asn84 [HexNAc(4)Hex(5)Fuc(1)]	-0.524962	0.36318
P15144-Asn265 [HexNAc(7)Hex(6)NeuAc(2)]	-0.523648	0.12759
P11279-Asn84 [HexNAc(6)Hex(7)Fuc(3)NeuAc(2)]	-0.523035	1.55882
P16070-Asn57 [HexNAc(6)Hex(7)]	-0.518226	0.22599
P05556-Asn50 [HexNAc(3)Hex(6)]	-0.51347	2.03602
P26006-Asn265 [HexNAc(2)Hex(6)]	-0.507462	0.187359
Q96G97-Asn88 [HexNAc(2)Hex(9)]	-0.507443	0.321541
Q96AQ6-Asn455 [HexNAc(7)Hex(6)NeuAc(2)]	-0.505938	0.123727
O15118-Asn598 [HexNAc(5)Hex(6)NeuAc(1)]	-0.500872	0.163769
P11279-Asn103 [HexNAc(2)Hex(7)]	-0.500059	0.630831
Q13740-Asn167 [HexNAc(4)Hex(5)Fuc(1)NeuAc(1)]	-0.499479	1.27401
P05556-Asn520 [HexNAc(6)Hex(4)]	-0.495977	0.212932
P05556-Asn520 [HexNAc(2)Hex(8)]	-0.495535	1.99435
Q03252-Asn470 [HexNAc(7)Hex(7)Fuc(2)NeuAc(4)]	-0.494515	0.427243
Q9H5V8-Asn339 [HexNAc(4)Hex(5)Fuc(1)NeuAc(1)]	-0.493473	0.330364
P23229-Asn770 [HexNAc(4)Hex(5)Fuc(1)]	-0.491939	0.553659
O15118-Asn598 [HexNAc(2)Hex(9)]	-0.491722	0.193853
P15144-Asn265 [HexNAc(5)Hex(6)Fuc(3)NeuAc(3)]	-0.484176	0.18676
P18462-Asn110 [HexNAc(4)Hex(5)Fuc(1)NeuAc(1)]	-0.477143	0.336841
P05556-Asn269 [HexNAc(2)Hex(8)]	-0.475179	0.161764
Q13740-Asn480 [HexNAc(5)Hex(6)Fuc(3)]	-0.474898	0.209402
P09874-Asn517 [HexNAc(2)Hex(7)Fuc(1)]	-0.474003	0.158594
Q9Y4L1-Asn869 [HexNAc(2)Hex(9)]	-0.472051	1.02865
P11279-Asn84 [HexNAc(5)Hex(6)Fuc(1)NeuAc(3)]	-0.464218	0.622836
P26006-Asn573 [HexNAc(6)Hex(7)]	-0.460805	0.149727
P20645-Asn57 [HexNAc(4)Hex(6)Fuc(1)NeuAc(1)]	-0.459471	0.112826
Q969V3-Asn428 [HexNAc(2)Hex(8)]	-0.459432	0.181787
O14786-Asn150 [HexNAc(3)Hex(6)NeuAc(1)]	-0.458307	0.207926
P11717-Asn2136 [HexNAc(5)Hex(5)NeuAc(1)]	-0.456239	0.323475
O75152-Asn33 [HexNAc(6)Hex(7)Fuc(1)NeuAc(3)]	-0.45218	0.153171
P05556-Asn212 [HexNAc(6)Hex(7)Fuc(3)NeuAc(2)]	-0.451801	0.137791
Q6ZRP7-Asn266 [HexNAc(4)Hex(5)Fuc(2)NeuAc(2)]	-0.446851	0.281862
Q13740-Asn480 [HexNAc(2)Hex(6)]	-0.446596	0.204468
O14672-Asn439 [HexNAc(7)Hex(7)NeuAc(4)]	-0.442078	0.253814
Q9H5V8-Asn386 [HexNAc(4)Hex(5)Fuc(1)NeuAc(1)]	-0.435806	0.493812
P11717-Asn1656 [HexNAc(2)Hex(9)]	-0.433305	0.279329
P11279-Asn84 [HexNAc(7)Hex(6)Fuc(3)NeuAc(2)]	-0.432201	0.452627
P61086-Asn35 [HexNAc(7)Hex(6)Fuc(2)NeuAc(1)]	-0.427859	0.192115
O15031-Asn1002 [HexNAc(7)Hex(3)]	-0.426156	0.145057
Q9HD45-Asn174 [HexNAc(4)Hex(5)NeuAc(2)]	-0.425373	0.499311
P11279-Asn261 [HexNAc(3)Hex(5)Fuc(1)]	-0.404468	0.180443
Q96AQ6-Asn455 [HexNAc(2)Hex(8)]	-0.404115	0.403023
O75477-Asn106 [HexNAc(2)Hex(9)]	-0.399291	0.80996
Q9H0A0-Asn82 [HexNAc(7)Hex(6)NeuAc(3)]	-0.393584	0.574689
P00533-Asn568 [HexNAc(5)Hex(6)Fuc(1)NeuAc(2)]	-0.392886	0.294779
P15144-Asn265 [HexNAc(7)Hex(5)Fuc(3)NeuAc(2)]	-0.392026	0.075283
P05556-Asn92 [HexNAc(2)Hex(3)Fuc(1)]	-0.386842	0.157108
P05556-Asn481 [HexNAc(2)Hex(7)]	-0.383902	0.203125
P35232-Asn89 [HexNAc(7)Hex(7)Fuc(4)NeuAc(2)]	-0.382078	0.0978192
Q9UH99-Asn636 [HexNAc(2)Hex(7)]	-0.381498	0.258837
P54709-Asn124 [HexNAc(6)Hex(7)Fuc(1)]	-0.379303	0.329686
P11717-Asn747 [HexNAc(4)Hex(5)Fuc(3)]	-0.377523	0.175357
P15144-Asn681 [HexNAc(5)Hex(6)NeuAc(1)]	-0.376323	0.125157
P11279-Asn84 [HexNAc(6)Hex(7)]	-0.37388	0.095052
P23229-Asn966 [HexNAc(2)Hex(7)]	-0.373267	0.689292
O14672-Asn551 [HexNAc(4)Hex(5)Fuc(1)NeuAc(2)]	-0.37227	0.238984
P26006-Asn265 [HexNAc(3)Hex(6)NeuAc(1)]	-0.37136	0.130912
P15144-Asn234 [HexNAc(2)Hex(7)]	-0.367714	2.16596
P05556-Asn669 [HexNAc(3)Hex(6)Fuc(2)]	-0.367084	1.10174
P15144-Asn265 [HexNAc(7)Hex(6)Fuc(2)NeuAc(1)]	-0.366049	0.263556
P15144-Asn128 [HexNAc(2)Hex(8)]	-0.365816	0.837134
P13473-Asn356 [HexNAc(2)Hex(6)]	-0.365711	0.347066
P23229-Asn409 [HexNAc(7)Hex(4)NeuAc(1)]	-0.359375	0.071829
P13473-Asn356 [HexNAc(2)Hex(8)]	-0.359059	1.00567
P05556-Asn481 [HexNAc(2)Hex(9)]	-0.357399	0.414251
P16188-Asn110 [HexNAc(5)Hex(5)NeuAc(1)]	-0.35097	0.164103
P05556-Asn50 [HexNAc(3)Hex(5)]	-0.34844	0.121413
P50454-Asn125 [HexNAc(2)Hex(9)]	-0.346354	0.159967
P78527-Asn233 [HexNAc(7)Hex(4)Fuc(5)NeuAc(1)]	-0.345686	0.0760719
P06756-Asn74 [HexNAc(3)Hex(5)Fuc(1)]	-0.345245	0.538889
P13987-Asn43 [HexNAc(4)Hex(5)Fuc(2)NeuAc(1)]	-0.342124	0.666486
P26006-Asn656 [HexNAc(2)Hex(8)]	-0.341889	0.155844
P05362-Asn130 [HexNAc(7)Hex(7)Fuc(4)NeuAc(2)]	-0.336661	0.0983357
P48509-Asn159 [HexNAc(4)Hex(5)Fuc(2)]	-0.336537	0.0628539
P26006-Asn265 [HexNAc(4)Hex(5)NeuAc(1)]	-0.332206	2.08313
P02786-Asn727 [HexNAc(2)Hex(9)]	-0.330577	0.558043
P13473-Asn257 [HexNAc(4)Hex(5)Fuc(1)]	-0.329412	1.12635
P00533-Asn352 [HexNAc(2)Hex(8)]	-0.327206	1.57973
P05556-Asn520 [HexNAc(6)Hex(7)Fuc(1)NeuAc(1)]	-0.323211	0.420976
Q53G44-Asn91 [HexNAc(7)Hex(6)Fuc(2)NeuAc(1)]	-0.319055	0.174863
Q13740-Asn265 [HexNAc(6)Hex(7)Fuc(1)NeuAc(3)]	-0.318403	0.215888
Q08380-Asn551 [HexNAc(2)Hex(8)]	-0.316567	0.310281
P05556-Asn520 [HexNAc(2)Hex(7)]	-0.315412	1.60998
P30530-Asn198 [HexNAc(4)Hex(5)Fuc(1)NeuAc(1)]	-0.314767	0.932041
P20645-Asn83 [HexNAc(6)Hex(7)Fuc(1)NeuAc(1)]	-0.313495	0.0572045
P35232-Asn89 [HexNAc(6)Hex(7)Fuc(4)NeuAc(4)]	-0.309506	0.0541819
P05556-Asn212 [HexNAc(6)Hex(7)Fuc(1)]	-0.30844	0.385288
Q08722-Asn73 [HexNAc(2)Hex(7)]	-0.306052	0.86517
O15031-Asn1002 [HexNAc(2)Hex(9)]	-0.300835	0.461157
P43308-Asn104 [HexNAc(2)Hex(8)]	-0.29989	0.164669
P08195-Asn365 [HexNAc(5)Hex(6)Fuc(1)NeuAc(1)]	-0.295031	1.4083
P13473-Asn275 [HexNAc(5)Hex(6)NeuAc(1)]	-0.292407	0.299641
P13473-Asn257 [HexNAc(5)Hex(6)Fuc(1)]	-0.287203	0.488044
P11279-Asn261 [HexNAc(5)Hex(6)Fuc(1)]	-0.283898	0.617632
P15144-Asn681 [HexNAc(4)Hex(5)NeuAc(2)]	-0.283012	0.157056
P15144-Asn42 [HexNAc(5)Hex(4)]	-0.282299	0.0973489
P06756-Asn74 [HexNAc(2)Hex(8)]	-0.278607	0.761259
Q8TCJ2-Asn627 [HexNAc(2)Hex(10)]	-0.27707	0.416163
P11717-Asn581 [HexNAc(2)Hex(8)]	-0.276547	1.47773
Q5JPE7-Asn369 [HexNAc(2)Hex(7)]	-0.272934	0.583155
Q6YHK3-Asn419 [HexNAc(4)Hex(5)Fuc(1)NeuAc(1)]	-0.272692	0.0901189
O43390-Asn256 [HexNAc(6)Hex(6)Fuc(5)NeuAc(2)]	-0.267123	0.146083
P15144-Asn265 [HexNAc(5)Hex(6)NeuAc(1)]	-0.266151	0.5087
O14786-Asn150 [HexNAc(3)Hex(5)Fuc(1)NeuAc(1)]	-0.257395	0.49772
P20645-Asn83 [HexNAc(4)Hex(5)Fuc(1)NeuAc(1)]	-0.256135	0.282705
Q96PD2-Asn516 [HexNAc(5)Hex(6)Fuc(2)NeuAc(1)]	-0.254148	0.0507989
O14786-Asn150 [HexNAc(4)Hex(5)NeuAc(1)]	-0.253993	0.586134
Q9UIQ6-Asn145 [HexNAc(2)Hex(8)]	-0.253236	1.42098
P15144-Asn265 [HexNAc(7)Hex(6)Fuc(2)]	-0.25304	0.184424
P05556-Asn50 [HexNAc(2)Hex(7)]	-0.251285	0.713946
O00469-Asn209 [HexNAc(2)Hex(9)]	-0.250364	1.57489
Q3V6T2-Asn1055 [HexNAc(2)Hex(9)]	-0.249918	0.114255
P15144-Asn265 [HexNAc(6)Hex(5)Fuc(2)NeuAc(1)]	-0.247999	0.131089
Q92896-Asn210 [HexNAc(4)Hex(5)Fuc(3)NeuAc(2)]	-0.246311	0.133378
P26006-Asn573 [HexNAc(2)Hex(9)]	-0.244414	0.0750605
P05556-Asn481 [HexNAc(7)Hex(5)Fuc(1)NeuAc(1)]	-0.244349	0.0488243
P02786-Asn727 [HexNAc(6)Hex(4)]	-0.244237	0.0711133
O75306-Asn250 [HexNAc(7)Hex(7)Fuc(1)NeuAc(1)]	-0.236649	0.0458733
P54709-Asn124 [HexNAc(4)Hex(5)Fuc(1)NeuAc(2)]	-0.236409	0.0815461
O15118-Asn968 [HexNAc(4)Hex(7)Fuc(2)NeuAc(1)]	-0.23545	1.03836
P05556-Asn481 [HexNAc(2)Hex(8)]	-0.226982	0.112905
P35613-Asn160 [HexNAc(4)Hex(5)Fuc(1)NeuAc(2)]	-0.226182	0.334581
Q9UBG0-Asn69 [HexNAc(4)Hex(5)Fuc(1)NeuAc(1)]	-0.224538	0.262453
Q8NBJ4-Asn144 [HexNAc(4)Hex(5)Fuc(1)NeuAc(2)]	-0.220511	0.26693
P13473-Asn257 [HexNAc(2)Hex(7)]	-0.218295	0.316367
Q96NY8-Asn489 [HexNAc(4)Hex(5)Fuc(1)NeuAc(2)]	-0.217288	0.818379
P08195-Asn365 [HexNAc(5)Hex(6)Fuc(1)]	-0.214907	0.065548
O00592-Asn360 [HexNAc(4)Hex(5)Fuc(1)NeuAc(1)]	-0.214186	0.555794
Q13740-Asn265 [HexNAc(6)Hex(7)Fuc(1)NeuAc(2)]	-0.210838	0.089863
Q9HD45-Asn174 [HexNAc(4)Hex(5)Fuc(2)NeuAc(1)]	-0.208009	0.0714065
Q9Y4L1-Asn931 [HexNAc(2)Hex(6)]	-0.205347	0.408293
P15144-Asn681 [HexNAc(5)Hex(6)NeuAc(2)]	-0.205053	0.104627
P49792-Asn1636 [HexNAc(6)Hex(4)Fuc(4)NeuAc(1)]	-0.204745	0.068828
P06756-Asn74 [HexNAc(3)Hex(6)]	-0.203715	0.169382
P15144-Asn265 [HexNAc(6)Hex(5)Fuc(2)]	-0.202019	0.0682671
P08962-Asn130 [HexNAc(2)Hex(7)]	-0.201163	0.0373428
P21333-Asn1374 [HexNAc(7)Hex(7)NeuAc(1)]	-0.197755	0.0673041
P05556-Asn520 [HexNAc(6)Hex(3)]	-0.197743	0.190021
P35613-Asn160 [HexNAc(4)Hex(5)Fuc(3)]	-0.195716	0.0855167
P11279-Asn84 [HexNAc(6)Hex(7)Fuc(1)NeuAc(2)]	-0.19473	0.554777
P15144-Asn234 [HexNAc(4)Hex(5)]	-0.190412	0.404047
O14672-Asn278 [HexNAc(2)Hex(9)]	-0.18423	0.687222
Q8TCJ2-Asn627 [HexNAc(7)Hex(4)]	-0.183107	0.0964879
P15144-Asn42 [HexNAc(3)Hex(6)NeuAc(1)]	-0.178494	0.0729537
Q9UBV2-Asn608 [HexNAc(2)Hex(8)]	-0.176211	0.0675612
Q14126-Asn182 [HexNAc(4)Hex(5)Fuc(3)]	-0.174884	0.0563858
P43307-Asn136 [HexNAc(5)Hex(3)Fuc(3)]	-0.172881	0.102432
P15144-Asn265 [HexNAc(5)Hex(5)Fuc(3)NeuAc(1)]	-0.164157	0.0373854
P20645-Asn83 [HexNAc(4)Hex(5)Fuc(1)NeuAc(2)]	-0.160704	0.41124
O96005-Asn295 [HexNAc(2)Hex(8)]	-0.160635	0.201155
Q63HN8-Asn2986 [HexNAc(7)Hex(5)Fuc(3)NeuAc(2)]	-0.152768	0.0303246
Q08722-Asn111 [HexNAc(4)Hex(5)Fuc(1)]	-0.14955	0.328071
P35613-Asn160 [HexNAc(6)Hex(7)Fuc(3)NeuAc(2)]	-0.149338	0.0643643
Q9UBV2-Asn272 [HexNAc(7)Hex(3)]	-0.148107	0.72026
Q9H330-Asn551 [HexNAc(2)Hex(9)]	-0.145618	0.406983
Q9UH99-Asn636 [HexNAc(2)Hex(8)]	-0.140035	0.321383
P05556-Asn669 [HexNAc(2)Hex(7)]	-0.131784	0.194223
Q13740-Asn361 [HexNAc(5)Hex(5)NeuAc(1)]	-0.129576	0.0537079
Q9UHN6-Asn248 [HexNAc(2)Hex(10)]	-0.128258	0.188104
Q9UIQ6-Asn145 [HexNAc(3)Hex(6)NeuAc(1)]	-0.127379	0.0340931
P20645-Asn83 [HexNAc(3)Hex(5)Fuc(1)NeuAc(1)]	-0.126611	0.0508243
P11279-Asn84 [HexNAc(7)Hex(6)Fuc(5)NeuAc(1)]	-0.124215	0.0370069
P46977-Asn548 [HexNAc(2)Hex(7)]	-0.123524	0.027618
Q92542-Asn530 [HexNAc(2)Hex(9)]	-0.120765	2.96377
P16070-Asn57 [HexNAc(4)Hex(5)Fuc(3)NeuAc(1)]	-0.120135	0.247842
P11717-Asn747 [HexNAc(4)Hex(5)Fuc(1)NeuAc(2)]	-0.119765	0.057422
Q8TEM1-Asn1441 [HexNAc(2)Hex(8)]	-0.119256	0.140052
P02786-Asn251 [HexNAc(5)Hex(6)Fuc(1)NeuAc(3)]	-0.119238	0.0651583
P21589-Asn311 [HexNAc(2)Hex(7)]	-0.117182	2.27802
Q6YHK3-Asn337 [HexNAc(2)Hex(9)]	-0.114653	0.0270048
Q8TEM1-Asn1441 [HexNAc(2)Hex(9)]	-0.112301	0.495306
Q9HDC9-Asn160 [HexNAc(2)Hex(6)]	-0.111395	0.461088
P30491-Asn110 [HexNAc(4)Hex(5)Fuc(3)NeuAc(1)]	-0.111381	0.0432449
P11279-Asn84 [HexNAc(6)Hex(7)Fuc(3)NeuAc(1)]	-0.107303	0.0200617
P15144-Asn265 [HexNAc(5)Hex(6)NeuAc(3)]	-0.106257	0.03766
Q12797-Asn452 [HexNAc(2)Hex(8)]	-0.103612	0.058852
P13987-Asn43 [HexNAc(4)Hex(5)Fuc(1)NeuAc(1)]	-0.102331	0.485948
O14672-Asn551 [HexNAc(5)Hex(4)Fuc(1)NeuAc(1)]	-0.100549	0.0638287
P05556-Asn520 [HexNAc(2)Hex(6)]	-0.100256	0.191346
Q6ZRP7-Asn266 [HexNAc(4)Hex(5)NeuAc(2)]	-0.0985638	0.0326772
Q9NX62-Asn259 [HexNAc(4)Hex(5)Fuc(2)NeuAc(2)]	-0.0984922	0.23268
P11717-Asn871 [HexNAc(4)Hex(5)Fuc(1)NeuAc(1)]	-0.0981962	0.148752
Q13740-Asn361 [HexNAc(5)Hex(5)NeuAc(2)]	-0.0975454	0.158411
Q8TCJ2-Asn623 [HexNAc(2)Hex(9)]	-0.0955674	0.0334824
P13473-Asn257 [HexNAc(4)Hex(5)Fuc(1)NeuAc(1)]	-0.0936901	0.407683
Q9UBG0-Asn140 [HexNAc(4)Hex(5)Fuc(1)NeuAc(1)]	-0.0929555	0.584825
P20645-Asn83 [HexNAc(4)Hex(5)Fuc(1)]	-0.0880829	0.180382
P13987-Asn43 [HexNAc(5)Hex(6)Fuc(4)NeuAc(2)]	-0.0865448	0.027569
P17301-Asn1057 [HexNAc(4)Hex(5)Fuc(1)NeuAc(1)]	-0.0863096	1.29053
P42765-Asn272 [HexNAc(4)Hex(5)Fuc(3)]	-0.0845173	0.427243
Q9UKM9-Asn261 [HexNAc(2)Hex(11)Fuc(1)]	-0.0827731	0.0164427
P15144-Asn234 [HexNAc(5)Hex(6)NeuAc(1)]	-0.0820002	0.23818
Q16563-Asn71 [HexNAc(2)Hex(7)]	-0.0798928	0.192682
P06756-Asn74 [HexNAc(5)Hex(4)Fuc(3)]	-0.0794181	0.0248265
P46977-Asn548 [HexNAc(2)Hex(9)]	-0.0779049	0.610101
P15144-Asn265 [HexNAc(5)Hex(6)NeuAc(2)]	-0.0778744	0.0337235
O75390-Asn15 [HexNAc(7)Hex(5)Fuc(1)NeuAc(1)]	-0.0765171	0.0303088
P05556-Asn669 [HexNAc(4)Hex(5)Fuc(1)]	-0.073154	0.258332
P13987-Asn43 [HexNAc(4)Hex(6)Fuc(2)]	-0.0704764	0.0120479
P43308-Asn88 [HexNAc(2)Hex(9)]	-0.0696529	0.117485
P54709-Asn124 [HexNAc(4)Hex(5)Fuc(1)NeuAc(1)]	-0.0663286	0.0269955
P43308-Asn88 [HexNAc(2)Hex(8)]	-0.0653465	0.188239
P15144-Asn265 [HexNAc(7)Hex(6)Fuc(2)NeuAc(2)]	-0.0616587	0.0116422
Q96G97-Asn88 [HexNAc(6)Hex(6)Fuc(2)NeuAc(2)]	-0.0615575	0.0186925
P05556-Asn25 [HexNAc(7)Hex(4)NeuAc(1)]	-0.0572489	0.0175754
Q13740-Asn95 [HexNAc(5)Hex(6)Fuc(3)NeuAc(2)]	-0.0566064	0.0195171
P15144-Asn265 [HexNAc(6)Hex(5)Fuc(4)NeuAc(1)]	-0.0564372	0.0533945
Q13740-Asn480 [HexNAc(4)Hex(5)Fuc(1)NeuAc(1)]	-0.0537074	0.0594402
P15151-Asn120 [HexNAc(4)Hex(5)Fuc(1)NeuAc(1)]	-0.0532972	0.0260109
P43307-Asn136 [HexNAc(2)Hex(9)]	-0.0519303	0.621958
Q5JPE7-Asn618 [HexNAc(2)Hex(9)]	-0.0474366	0.0188648
P06756-Asn615 [HexNAc(2)Hex(9)]	-0.0461572	0.310074
Q96G97-Asn88 [HexNAc(2)Hex(8)]	-0.0456159	0.019499
O15198-Asn322 [HexNAc(7)Hex(7)Fuc(1)NeuAc(3)]	-0.0444998	0.34535
P05556-Asn406 [HexNAc(2)Hex(9)]	-0.0440921	0.692125
Q9UBV2-Asn272 [HexNAc(2)Hex(9)]	-0.0429537	0.165789
Q5VW38-Asn169 [HexNAc(4)Hex(5)Fuc(1)NeuAc(2)]	-0.0370685	0.035606
P15144-Asn234 [HexNAc(2)Hex(8)]	-0.0304352	0.0847115
P05556-Asn520 [HexNAc(4)Hex(3)Fuc(2)]	-0.0298924	0.00490252
Q08380-Asn398 [HexNAc(2)Hex(9)]	-0.0292856	0.0087624
P05556-Asn212 [HexNAc(6)Hex(7)Fuc(1)NeuAc(1)]	-0.0272907	0.0777579
P26006-Asn265 [HexNAc(4)Hex(5)NeuAc(2)]	-0.024456	0.0608758
Q8NFQ8-Asn286 [HexNAc(3)Hex(6)]	-0.0234487	0.0049482
P06756-Asn554 [HexNAc(7)Hex(5)NeuAc(2)]	-0.0229021	0.00733781
P05556-Asn212 [HexNAc(2)Hex(7)]	-0.0225497	0.0573888
P06756-Asn74 [HexNAc(4)Hex(5)Fuc(1)]	-0.0197691	0.0176867
P14625-Asn217 [HexNAc(2)Hex(8)]	-0.0157168	0.0256472
Q9UHG3-Asn353 [HexNAc(2)Hex(9)]	-0.0145258	0.0131168
P35613-Asn160 [HexNAc(6)Hex(7)Fuc(1)NeuAc(3)]	-0.0144031	0.0191325
P11717-Asn871 [HexNAc(4)Hex(5)Fuc(1)NeuAc(2)]	-0.0124256	0.0140273
Q08380-Asn125 [HexNAc(2)Hex(8)]	-0.0122883	0.0298452
P43307-Asn136 [HexNAc(2)Hex(8)]	-0.0120225	0.00545366
P42166-Asn24 [HexNAc(6)Hex(6)Fuc(3)]	-0.0117645	0.0039224
P13987-Asn43 [HexNAc(4)Hex(5)Fuc(1)]	-0.0102866	0.0374829
P02786-Asn727 [HexNAc(7)Hex(3)]	-0.0090291	0.00277356
O60637-Asn167 [HexNAc(2)Hex(6)]	-0.0068645	0.00902615
Q13740-Asn480 [HexNAc(2)Hex(7)]	-0.0068213	0.00514109
P08962-Asn130 [HexNAc(4)Hex(5)Fuc(1)NeuAc(1)]	-0.0061319	0.0048586
P13987-Asn43 [HexNAc(5)Hex(6)Fuc(1)NeuAc(1)]	-0.0025618	0.00198666
P15144-Asn234 [HexNAc(4)Hex(5)Fuc(2)]	-0.0023478	0.0004219
P05556-Asn520 [HexNAc(7)Hex(3)]	-0.0022752	0.00473477
P05556-Asn212 [HexNAc(2)Hex(10)]	-0.0007912	0.00109798
P05556-Asn212 [HexNAc(4)Hex(5)Fuc(3)]	-0.0006431	0.0002159
Q99460-Asn467 [HexNAc(7)Hex(5)Fuc(3)NeuAc(2)]	0
Q15185-Asn62 [HexNAc(6)Hex(7)Fuc(3)NeuAc(2)]	0
Q14980-Asn285 [HexNAc(7)Hex(7)Fuc(5)NeuAc(2)]	0
Q14108-Asn105 [HexNAc(6)Hex(7)Fuc(4)NeuAc(2)]	0
Q14008-Asn731 [HexNAc(5)Hex(6)Fuc(4)NeuAc(1)]	0
Q13554-Asn313 [HexNAc(5)Hex(4)NeuAc(1)]	0
Q13443-Asn381 [HexNAc(2)Hex(8)]	0
Q96T58-Asn2659 [HexNAc(2)Hex(4)]	0
Q63HN8-Asn2674 [HexNAc(6)Hex(7)Fuc(1)NeuAc(3)]	0
Q9Y618-Asn954 [HexNAc(6)Hex(6)Fuc(1)NeuAc(3)]	0
Q9Y3B3-Asn103 [HexNAc(7)Hex(6)Fuc(5)NeuAc(1)]	0
Q9UNL2-Asn23 [HexNAc(6)Hex(4)Fuc(3)NeuAc(1)]	0
Q9UIF9-Asn36 [HexNAc(6)Hex(4)Fuc(3)NeuAc(1)]	0
Q9UHN6-Asn914 [HexNAc(2)Hex(9)]	0
Q9NXH8-Asn314 [HexNAc(2)Hex(8)]	0
Q9NVP1-Asn250 [HexNAc(6)Hex(6)Fuc(5)NeuAc(3)]	0
Q9NR30-Asn485 [HexNAc(6)Hex(5)Fuc(4)NeuAc(1)]	0
Q9NQC3-Asn509 [HexNAc(7)Hex(5)Fuc(4)NeuAc(1)]	0
Q9H5V8-Asn270 [HexNAc(4)Hex(5)Fuc(1)NeuAc(2)]	0
Q9H5V8-Asn310 [HexNAc(3)Hex(6)Fuc(1)]	0
Q9H5V8-Asn577 [HexNAc(2)Hex(9)]	0
Q9H2P0-Asn439 [HexNAc(4)Hex(4)]	0
Q8TEM1-Asn405 [HexNAc(2)Hex(9)]	0
Q8N1F7-Asn244 [HexNAc(7)Hex(6)Fuc(5)NeuAc(3)]	0
Q7KZF4-Asn101 [HexNAc(3)Hex(6)NeuAc(1)]	0
Q6ZXV5-Asn541 [HexNAc(2)Hex(9)]	0
Q6ZRP7-Asn218 [HexNAc(5)Hex(6)Fuc(1)NeuAc(2)]	0
Q5T1H1-Asn2532 [HexNAc(7)Hex(4)Fuc(3)NeuAc(1)]	0
Q5JWF2-Asn904 [HexNAc(2)Hex(9)]	0
Q09028-Asn260 [HexNAc(2)Hex(9)]	0
Q07020-Asn40 [HexNAc(4)Hex(4)NeuAc(1)]	0
P78357-Asn276 [HexNAc(2)Hex(9)]	0
P78357-Asn518 [HexNAc(2)Hex(9)]	0
P62195-Asn337 [HexNAc(4)Hex(5)NeuAc(1)]	0
P49792-Asn1754 [HexNAc(6)Hex(5)Fuc(3)NeuAc(1)]	0
P43307-Asn191 [HexNAc(2)Hex(9)]	0
P43121-Asn418 [HexNAc(4)Hex(5)NeuAc(1)]	0
P36873-Asn305 [HexNAc(7)Hex(7)Fuc(3)NeuAc(3)]	0
P35613-Asn268 [HexNAc(4)Hex(5)Fuc(1)NeuAc(1)]	0
P33527-Asn648 [HexNAc(7)Hex(7)Fuc(3)NeuAc(4)]	0
P33176-Asn412 [HexNAc(4)Hex(7)Fuc(2)NeuAc(2)]	0
P26196-Asn142 [HexNAc(2)Hex(9)]	0
P23284-Asn148 [HexNAc(4)Hex(5)NeuAc(1)]	0
P18084-Asn460 [HexNAc(7)Hex(5)Fuc(3)NeuAc(1)]	0
P17301-Asn112 [HexNAc(2)Hex(9)]	0
P17301-Asn432 [HexNAc(2)Hex(8)]	0
P10809-Asn103 [HexNAc(2)Hex(5)]	0
P08670-Asn337 [HexNAc(6)Hex(4)Fuc(1)NeuAc(1)]	0
P05787-Asn272 [HexNAc(7)Hex(4)Fuc(4)NeuAc(1)]	0
P04844-Asn106 [HexNAc(2)Hex(6)]	0
P04406-Asn239 [HexNAc(5)Hex(7)Fuc(3)NeuAc(1)]	0
O95970-Asn192 [HexNAc(2)Hex(7)]	0
O75962-Asn1011 [HexNAc(5)Hex(5)Fuc(3)]	0
O75947-Asn35 [HexNAc(4)Hex(5)Fuc(1)NeuAc(1)]	0
O75694-Asn1088 [HexNAc(7)Hex(4)Fuc(4)NeuAc(1)]	0
O60716-Asn434 [HexNAc(7)Hex(7)Fuc(4)NeuAc(4)]	0
O43707-Asn821 [HexNAc(5)Hex(7)NeuAc(1)]	0
O15031-Asn528 [HexNAc(4)Hex(5)NeuAc(2)]	0
O14497-Asn742 [HexNAc(7)Hex(3)Fuc(2)]	0
O00571-Asn551 [HexNAc(3)Hex(4)NeuAc(1)]	0
O00159-Asn194 [HexNAc(6)Hex(7)Fuc(4)NeuAc(4)]	0
P17301-Asn343 [HexNAc(4)Hex(5)NeuAc(2)]	0
Q9H5V8-Asn512 [HexNAc(2)Hex(8)]	0
Q9Y4L1-Asn515 [HexNAc(2)Hex(9)]	0
P48960-Asn453 [HexNAc(4)Hex(5)Fuc(1)NeuAc(1)]	0
P06756-Asn74 [HexNAc(2)Hex(7)]	0.00263462	0.00231356
O75976-Asn1070 [HexNAc(2)Hex(7)]	0.0026423	0.0031273
Q5JPE7-Asn218 [HexNAc(2)Hex(9)]	0.00326977	0.00849438
P15144-Asn265 [HexNAc(7)Hex(6)Fuc(4)]	0.00337924	0.00127696
Q08380-Asn125 [HexNAc(2)Hex(9)]	0.00402105	0.0298452
Q8TCJ2-Asn641 [HexNAc(2)Hex(9)]	0.00445965	0.0108751
Q15165-Asn323 [HexNAc(2)Hex(8)]	0.00539903	0.0360437
P36578-Asn21 [HexNAc(6)Hex(3)]	0.00909315	0.00248868
P15144-Asn265 [HexNAc(4)Hex(5)NeuAc(2)]	0.012824	0.0364133
P16188-Asn110 [HexNAc(6)Hex(4)Fuc(2)NeuAc(1)]	0.0204581	0.0111157
P05556-Asn653 [HexNAc(6)Hex(4)Fuc(2)NeuAc(1)]	0.0217391	0.00377912
P35613-Asn160 [HexNAc(5)Hex(6)Fuc(4)NeuAc(3)]	0.024541	0.00821945
P13987-Asn43 [HexNAc(4)Hex(5)Fuc(1)NeuAc(2)]	0.0276895	0.0500623
Q9NX62-Asn259 [HexNAc(5)Hex(4)Fuc(4)NeuAc(1)]	0.0312218	0.0265655
Q4KMQ2-Asn153 [HexNAc(6)Hex(7)Fuc(4)NeuAc(2)]	0.035176	0.00994811
Q8TEM1-Asn44 [HexNAc(2)Hex(9)]	0.037987	0.112715
P11279-Asn84 [HexNAc(6)Hex(7)Fuc(1)NeuAc(3)]	0.038177	0.0232828
P00533-Asn361 [HexNAc(2)Hex(8)]	0.0382791	0.110879
P20645-Asn57 [HexNAc(2)Hex(8)]	0.0412746	0.452422
P05556-Asn669 [HexNAc(7)Hex(7)Fuc(1)NeuAc(3)]	0.0419418	0.0132095
P18462-Asn110 [HexNAc(4)Hex(5)Fuc(1)NeuAc(2)]	0.0433564	0.072192
P15144-Asn265 [HexNAc(6)Hex(7)NeuAc(1)]	0.0434715	0.0444315
P27708-Asn1324 [HexNAc(7)Hex(5)Fuc(5)NeuAc(2)]	0.0452029	0.0265895
P11717-Asn2136 [HexNAc(6)Hex(7)]	0.0452709	0.00749332
P00533-Asn361 [HexNAc(2)Hex(7)]	0.049355	0.0149909
O60637-Asn167 [HexNAc(2)Hex(7)]	0.0499119	0.0405808
Q8NBX0-Asn215 [HexNAc(7)Hex(6)Fuc(5)NeuAc(3)]	0.0517703	0.0167834
Q9UBV2-Asn608 [HexNAc(2)Hex(9)]	0.0526788	0.0675612
P21333-Asn770 [HexNAc(4)Hex(6)Fuc(1)NeuAc(2)]	0.0532104	0.0264625
P05556-Asn50 [HexNAc(2)Hex(6)]	0.0533385	0.137682
Q3V6T2-Asn1055 [HexNAc(2)Hex(8)]	0.0545075	0.114255
Q9UHG3-Asn353 [HexNAc(2)Hex(8)]	0.0546063	0.0169699
Q9Y639-Asn229 [HexNAc(2)Hex(9)]	0.0546719	0.148152
P15144-Asn265 [HexNAc(6)Hex(7)NeuAc(3)]	0.0558763	0.0879821
Q92542-Asn45 [HexNAc(2)Hex(9)]	0.0563814	0.877486
P06756-Asn74 [HexNAc(2)Hex(9)]	0.0574369	0.069053
P11279-Asn261 [HexNAc(3)Hex(6)]	0.0604578	0.032533
P17301-Asn105 [HexNAc(4)Hex(5)Fuc(1)NeuAc(1)]	0.0617865	0.0230849
P13473-Asn257 [HexNAc(6)Hex(7)Fuc(1)]	0.0626717	0.0218542
Q9HD45-Asn174 [HexNAc(4)Hex(5)Fuc(1)NeuAc(2)]	0.0646301	0.0976696
P23229-Asn966 [HexNAc(3)Hex(6)]	0.0658351	0.0195294
P05556-Asn669 [HexNAc(5)Hex(6)Fuc(1)NeuAc(1)]	0.0663737	0.0684786
Q8TCJ2-Asn627 [HexNAc(2)Hex(9)]	0.0667818	0.18099
P26006-Asn605 [HexNAc(2)Hex(8)]	0.0672873	0.452508
P05556-Asn50 [HexNAc(2)Hex(11)Fuc(1)]	0.0684752	0.0296968
Q9BU23-Asn616 [HexNAc(2)Hex(8)]	0.0685397	0.0668834
P11279-Asn322 [HexNAc(2)Hex(9)]	0.0698716	0.506669
P05556-Asn212 [HexNAc(5)Hex(6)Fuc(1)]	0.0705507	0.0496191
O75976-Asn1070 [HexNAc(4)Hex(5)Fuc(1)]	0.071222	0.0702721
P00533-Asn361 [HexNAc(2)Hex(9)]	0.0740006	0.230205
Q5JPE7-Asn618 [HexNAc(2)Hex(8)]	0.0755942	0.0188648
P06756-Asn615 [HexNAc(7)Hex(3)]	0.0764417	0.97354
P20645-Asn57 [HexNAc(2)Hex(7)]	0.0774325	0.0250529
P13987-Asn43 [HexNAc(4)Hex(5)NeuAc(2)]	0.0778221	0.0183259
O75976-Asn522 [HexNAc(4)Hex(5)Fuc(3)NeuAc(1)]	0.0785834	0.0497661
Q9HD45-Asn174 [HexNAc(4)Hex(5)Fuc(1)NeuAc(1)]	0.0787046	0.0384774
Q13740-Asn480 [HexNAc(5)Hex(6)Fuc(1)NeuAc(1)]	0.0810541	0.0890348
O75976-Asn1070 [HexNAc(4)Hex(5)Fuc(1)NeuAc(1)]	0.0821117	0.0319258
P26006-Asn265 [HexNAc(4)Hex(5)Fuc(1)NeuAc(1)]	0.0855687	0.025974
Q8IWB1-Asn27 [HexNAc(2)Hex(8)]	0.0884797	0.241103
Q16563-Asn71 [HexNAc(2)Hex(8)]	0.0893758	0.236419
O75976-Asn626 [HexNAc(3)Hex(6)NeuAc(1)]	0.0910417	0.0493387
P54709-Asn124 [HexNAc(6)Hex(7)Fuc(4)NeuAc(1)]	0.0928848	0.0259408
P11279-Asn261 [HexNAc(2)Hex(7)]	0.093931	0.283788
P21589-Asn333 [HexNAc(5)Hex(6)Fuc(3)]	0.0946011	0.0304932
P11717-Asn747 [HexNAc(4)Hex(5)Fuc(1)NeuAc(1)]	0.0974287	0.220448
P26006-Asn935 [HexNAc(2)Hex(9)]	0.0980399	0.329359
P00533-Asn361 [HexNAc(7)Hex(3)]	0.0983911	1.10407
Q13443-Asn487 [HexNAc(2)Hex(7)]	0.102186	1.37977
P54709-Asn124 [HexNAc(4)Hex(5)Fuc(1)]	0.103562	0.0377462
Q4KMQ2-Asn361 [HexNAc(2)Hex(8)]	0.104381	0.329381
P13987-Asn43 [HexNAc(4)Hex(5)Fuc(2)]	0.105452	0.0383929
P11279-Asn261 [HexNAc(4)Hex(5)Fuc(1)]	0.111955	0.197462
P21589-Asn311 [HexNAc(2)Hex(8)]	0.112335	1.27174
Q16563-Asn71 [HexNAc(5)Hex(4)Fuc(4)]	0.113351	0.0374427
Q92542-Asn435 [HexNAc(5)Hex(6)Fuc(4)NeuAc(1)]	0.113843	0.0287172
P18084-Asn586 [HexNAc(2)Hex(8)]	0.11685	0.0476236
P06756-Asn945 [HexNAc(2)Hex(8)]	0.117005	0.427243
P18462-Asn110 [HexNAc(6)Hex(7)]	0.117113	0.0201044
P11279-Asn84 [HexNAc(4)Hex(5)Fuc(1)NeuAc(2)]	0.118177	0.13807
P05556-Asn212 [HexNAc(7)Hex(3)]	0.119431	0.797114
O75976-Asn1070 [HexNAc(2)Hex(6)]	0.12074	0.0446476
Q13740-Asn91 [HexNAc(5)Hex(4)Fuc(3)NeuAc(1)]	0.121139	0.0378851
P05556-Asn520 [HexNAc(3)Hex(4)Fuc(2)]	0.121588	0.200203
P20645-Asn83 [HexNAc(5)Hex(6)Fuc(1)]	0.123887	0.149348
P05556-Asn50 [HexNAc(2)Hex(8)]	0.126848	0.206648
Q5JPE7-Asn218 [HexNAc(2)Hex(8)]	0.127916	0.15573
P21589-Asn333 [HexNAc(5)Hex(6)Fuc(1)NeuAc(1)]	0.128257	0.0633857
P11279-Asn84 [HexNAc(5)Hex(6)Fuc(4)NeuAc(3)]	0.129343	0.0322887
P05556-Asn520 [HexNAc(7)Hex(3)Fuc(1)]	0.134821	0.0443984
P11279-Asn261 [HexNAc(4)Hex(5)Fuc(2)NeuAc(2)]	0.135419	0.0458033
P11717-Asn2136 [HexNAc(4)Hex(5)Fuc(1)NeuAc(1)]	0.137732	0.0363482
P13987-Asn43 [HexNAc(6)Hex(7)Fuc(1)NeuAc(1)]	0.139316	0.282861
Q13740-Asn306 [HexNAc(5)Hex(6)Fuc(1)NeuAc(2)]	0.141081	0.056938
P02786-Asn727 [HexNAc(2)Hex(8)]	0.143348	0.351856
P05556-Asn50 [HexNAc(4)Hex(4)]	0.147404	0.0442901
Q13740-Asn95 [HexNAc(4)Hex(5)Fuc(1)NeuAc(2)]	0.149448	0.140646
P20645-Asn83 [HexNAc(2)Hex(6)]	0.154066	0.545129
O00469-Asn209 [HexNAc(2)Hex(8)]	0.154417	1.57489
P15151-Asn120 [HexNAc(6)Hex(6)NeuAc(1)]	0.158949	0.0282358
Q9UHN6-Asn1234 [HexNAc(2)Hex(9)]	0.160972	0.260652
P11279-Asn84 [HexNAc(4)Hex(5)Fuc(1)NeuAc(1)]	0.164936	0.272556
P30491-Asn110 [HexNAc(4)Hex(5)Fuc(1)NeuAc(2)]	0.169925	0.0432449
P05556-Asn50 [HexNAc(2)Hex(9)]	0.172579	0.433434
P05556-Asn584 [HexNAc(4)Hex(4)NeuAc(1)]	0.17512	0.0530572
P26006-Asn926 [HexNAc(5)Hex(6)]	0.177396	0.111114
Q9HDC9-Asn196 [HexNAc(2)Hex(8)]	0.178938	0.318234
P26006-Asn86 [HexNAc(4)Hex(5)Fuc(1)NeuAc(1)]	0.180723	0.0568534
O14672-Asn439 [HexNAc(2)Hex(8)]	0.183176	0.091788
Q8WWI5-Asn135 [HexNAc(2)Hex(7)]	0.186676	0.146262
Q9UBV2-Asn195 [HexNAc(4)Hex(5)Fuc(1)NeuAc(1)]	0.188202	0.0838699
P05556-Asn212 [HexNAc(7)Hex(6)Fuc(3)NeuAc(1)]	0.189478	0.0746389
O15118-Asn122 [HexNAc(7)Hex(4)Fuc(2)]	0.190776	1.74376
Q13740-Asn95 [HexNAc(4)Hex(5)Fuc(1)NeuAc(1)]	0.191636	0.183694
P06756-Asn74 [HexNAc(3)Hex(5)Fuc(1)NeuAc(1)]	0.192755	0.0646429
Q13740-Asn265 [HexNAc(5)Hex(6)Fuc(1)NeuAc(3)]	0.192991	0.0977017
P11279-Asn84 [HexNAc(7)Hex(6)Fuc(5)]	0.194032	0.0827561
P15144-Asn265 [HexNAc(4)Hex(5)NeuAc(1)]	0.19448	0.173255
P16070-Asn57 [HexNAc(4)Hex(5)Fuc(1)NeuAc(2)]	0.19672	0.25226
P43307-Asn136 [HexNAc(7)Hex(3)]	0.197342	1.26001
Q14126-Asn182 [HexNAc(4)Hex(5)Fuc(1)NeuAc(1)]	0.198631	0.222196
P14625-Asn217 [HexNAc(2)Hex(6)]	0.200937	0.476252
P05556-Asn669 [HexNAc(4)Hex(5)Fuc(1)NeuAc(1)]	0.20404	0.577753
P21589-Asn333 [HexNAc(6)Hex(7)Fuc(1)NeuAc(2)]	0.207155	0.0686505
P15144-Asn265 [HexNAc(5)Hex(4)Fuc(2)NeuAc(1)]	0.209317	0.119169
Q16563-Asn71 [HexNAc(2)Hex(6)]	0.211674	0.46819
P26006-Asn926 [HexNAc(5)Hex(6)Fuc(2)]	0.214109	0.0747488
P26006-Asn935 [HexNAc(2)Hex(8)]	0.220369	0.0753615
Q15904-Asn261 [HexNAc(2)Hex(9)]	0.223083	0.110082
P11717-Asn2136 [HexNAc(4)Hex(5)Fuc(1)NeuAc(2)]	0.224352	0.094278
P05556-Asn269 [HexNAc(7)Hex(6)Fuc(3)NeuAc(2)]	0.226008	0.0391736
Q12913-Asn413 [HexNAc(6)Hex(7)Fuc(1)NeuAc(1)]	0.22688	0.32162
P78357-Asn1147 [HexNAc(2)Hex(9)]	0.227534	0.0714372
P05556-Asn50 [HexNAc(7)Hex(3)]	0.229294	0.253973
Q08380-Asn551 [HexNAc(2)Hex(9)]	0.230167	0.363938
P46977-Asn548 [HexNAc(2)Hex(8)]	0.230365	0.931187
P08195-Asn424 [HexNAc(6)Hex(7)Fuc(4)NeuAc(3)]	0.232917	0.199449
P13473-Asn257 [HexNAc(3)Hex(5)Fuc(1)NeuAc(1)]	0.233546	1.37023
P05556-Asn520 [HexNAc(3)Hex(6)Fuc(2)]	0.239292	0.573684
P05556-Asn92 [HexNAc(6)Hex(5)Fuc(1)NeuAc(2)]	0.24238	0.0727133
P05556-Asn669 [HexNAc(2)Hex(6)]	0.242811	0.509654
Q8TEM1-Asn44 [HexNAc(2)Hex(8)]	0.247115	0.417512
Q6YHK3-Asn419 [HexNAc(2)Hex(9)]	0.248266	0.0802286
P35613-Asn160 [HexNAc(4)Hex(5)Fuc(1)NeuAc(1)]	0.255035	0.216498
P05556-Asn520 [HexNAc(6)Hex(7)Fuc(1)NeuAc(2)]	0.25707	0.317443
P13473-Asn257 [HexNAc(6)Hex(7)Fuc(1)NeuAc(1)]	0.25708	0.0886591
P05556-Asn212 [HexNAc(2)Hex(6)]	0.261158	0.254269
Q9Y639-Asn229 [HexNAc(2)Hex(8)]	0.265259	1.03456
P05556-Asn212 [HexNAc(5)Hex(6)Fuc(1)NeuAc(1)]	0.265594	0.888398
P21589-Asn333 [HexNAc(4)Hex(5)Fuc(1)NeuAc(2)]	0.269359	0.150236
Q96HE7-Asn280 [HexNAc(2)Hex(9)]	0.269975	0.183775
Q15149-Asn190 [HexNAc(7)Hex(4)NeuAc(1)]	0.271082	0.142338
P05556-Asn212 [HexNAc(2)Hex(4)]	0.273565	0.162537
P15144-Asn265 [HexNAc(7)Hex(6)Fuc(4)NeuAc(1)]	0.273874	0.332962
Q70UQ0-Asn144 [HexNAc(7)Hex(3)]	0.275612	0.427243
P11279-Asn261 [HexNAc(2)Hex(8)]	0.276664	0.46068
Q13740-Asn91 [HexNAc(5)Hex(4)Fuc(3)]	0.277507	0.102414
P05556-Asn212 [HexNAc(5)Hex(6)Fuc(3)]	0.278567	0.0618031
P78536-Asn594 [HexNAc(2)Hex(8)]	0.278899	0.123498
Q13740-Asn265 [HexNAc(5)Hex(6)Fuc(1)NeuAc(2)]	0.280189	0.136514
P15144-Asn265 [HexNAc(6)Hex(7)Fuc(2)NeuAc(1)]	0.283185	0.15442
O14672-Asn551 [HexNAc(4)Hex(5)Fuc(1)NeuAc(1)]	0.284094	0.733103
P43308-Asn88 [HexNAc(7)Hex(3)]	0.287259	0.238157
Q13740-Asn167 [HexNAc(4)Hex(5)Fuc(1)NeuAc(2)]	0.2881	0.132744
P11717-Asn112 [HexNAc(6)Hex(4)]	0.289653	0.0937533
P05556-Asn212 [HexNAc(6)Hex(7)Fuc(1)NeuAc(4)]	0.297568	0.117335
P06756-Asn74 [HexNAc(2)Hex(6)]	0.298502	0.411833
Q13740-Asn480 [HexNAc(4)Hex(5)Fuc(1)NeuAc(2)]	0.300174	0.124039
P46977-Asn548 [HexNAc(7)Hex(3)]	0.300371	0.664219
P18462-Asn110 [HexNAc(5)Hex(4)Fuc(3)NeuAc(1)]	0.309677	0.121777
P16070-Asn57 [HexNAc(2)Hex(11)Fuc(1)]	0.310498	0.109214
P05556-Asn50 [HexNAc(2)Hex(5)Fuc(1)]	0.310979	0.153963
P13987-Asn43 [HexNAc(6)Hex(7)Fuc(1)NeuAc(2)]	0.311944	0.306318
O96005-Asn295 [HexNAc(2)Hex(9)]	0.312578	0.201155
Q13740-Asn167 [HexNAc(4)Hex(5)Fuc(1)]	0.31265	0.115571
P15144-Asn234 [HexNAc(4)Hex(5)NeuAc(1)]	0.318882	0.60215
P11717-Asn2136 [HexNAc(5)Hex(5)NeuAc(2)]	0.320439	0.182578
P05556-Asn50 [HexNAc(4)Hex(7)]	0.321887	0.138681
Q96PD2-Asn516 [HexNAc(6)Hex(7)Fuc(4)NeuAc(2)]	0.321928	0.0552731
P06756-Asn615 [HexNAc(2)Hex(8)]	0.324786	1.22877
P05556-Asn269 [HexNAc(3)Hex(5)NeuAc(1)]	0.329205	0.0917043
P11279-Asn84 [HexNAc(5)Hex(6)Fuc(1)NeuAc(2)]	0.341099	0.425313
Q5JPE7-Asn369 [HexNAc(2)Hex(9)]	0.347296	0.204256
Q92896-Asn210 [HexNAc(4)Hex(5)Fuc(2)NeuAc(2)]	0.34825	0.101832
P05556-Asn520 [HexNAc(6)Hex(6)Fuc(5)NeuAc(3)]	0.350786	0.0891836
Q96CS3-Asn284 [HexNAc(6)Hex(7)Fuc(3)NeuAc(4)]	0.351406	0.118996
Q9Y4L1-Asn869 [HexNAc(2)Hex(8)]	0.354277	0.678213
O00592-Asn360 [HexNAc(5)Hex(4)Fuc(3)]	0.361584	0.177941
O75976-Asn1070 [HexNAc(2)Hex(8)]	0.364781	0.125042
P20645-Asn83 [HexNAc(2)Hex(8)]	0.365371	1.24144
P08195-Asn365 [HexNAc(4)Hex(5)Fuc(1)NeuAc(1)]	0.370201	2.55642
P08195-Asn365 [HexNAc(5)Hex(6)Fuc(1)NeuAc(2)]	0.370524	1.09369
P23229-Asn966 [HexNAc(6)Hex(5)Fuc(5)]	0.371005	0.128062
P05556-Asn669 [HexNAc(4)Hex(5)Fuc(1)NeuAc(2)]	0.378942	1.67148
P35613-Asn160 [HexNAc(6)Hex(7)Fuc(4)NeuAc(4)]	0.379363	0.075577
P05556-Asn50 [HexNAc(5)Hex(4)Fuc(2)]	0.383918	0.0832908
P17301-Asn1057 [HexNAc(4)Hex(5)Fuc(1)NeuAc(2)]	0.386451	0.130709
P05556-Asn50 [HexNAc(2)Hex(6)Fuc(1)]	0.393711	0.125174
P48509-Asn159 [HexNAc(4)Hex(5)Fuc(1)NeuAc(1)]	0.39606	0.210457
P15144-Asn265 [HexNAc(5)Hex(6)Fuc(2)]	0.399502	0.268264
Q5JPE7-Asn218 [HexNAc(7)Hex(3)]	0.4004	0.162939
P08195-Asn365 [HexNAc(6)Hex(7)Fuc(4)NeuAc(3)]	0.402631	0.146229
Q6YHK3-Asn337 [HexNAc(7)Hex(5)Fuc(1)NeuAc(2)]	0.402751	0.133817
P06756-Asn74 [HexNAc(3)Hex(6)Fuc(1)]	0.40504	1.27697
P11279-Asn261 [HexNAc(2)Hex(6)]	0.407985	0.330931
P05556-Asn25 [HexNAc(5)Hex(5)Fuc(4)NeuAc(2)]	0.410676	0.143926
P02786-Asn251 [HexNAc(2)Hex(4)Fuc(1)]	0.411394	0.142108
P23229-Asn966 [HexNAc(6)Hex(5)NeuAc(1)]	0.412104	0.313223
P06756-Asn74 [HexNAc(4)Hex(5)Fuc(1)NeuAc(1)]	0.412289	0.23571
P17301-Asn1057 [HexNAc(4)Hex(5)Fuc(1)]	0.413092	0.290549
Q8TCJ2-Asn623 [HexNAc(7)Hex(3)]	0.417828	0.286952
Q9NVI7-Asn389 [HexNAc(7)Hex(6)Fuc(4)NeuAc(1)]	0.425823	0.297244
Q16563-Asn71 [HexNAc(6)Hex(5)Fuc(3)]	0.426757	0.146953
P13473-Asn275 [HexNAc(4)Hex(5)NeuAc(1)]	0.426917	0.213276
P15144-Asn42 [HexNAc(5)Hex(4)NeuAc(1)]	0.434866	0.226132
Q92542-Asn435 [HexNAc(7)Hex(7)Fuc(2)NeuAc(1)]	0.437583	0.42868
P08195-Asn424 [HexNAc(6)Hex(7)Fuc(4)NeuAc(2)]	0.439116	0.259001
O15118-Asn598 [HexNAc(4)Hex(5)NeuAc(2)]	0.439781	0.190626
O43390-Asn256 [HexNAc(6)Hex(6)Fuc(5)NeuAc(1)]	0.454654	0.180573
P05556-Asn50 [HexNAc(6)Hex(3)]	0.454836	0.137008
O60716-Asn809 [HexNAc(4)Hex(4)Fuc(2)NeuAc(1)]	0.454927	0.0865099
P15144-Asn42 [HexNAc(3)Hex(5)Fuc(2)NeuAc(1)]	0.461086	0.0914078
P15144-Asn42 [HexNAc(6)Hex(3)Fuc(2)]	0.465437	0.126466
O00469-Asn725 [HexNAc(4)Hex(6)Fuc(3)NeuAc(2)]	0.468197	0.0835276
P27708-Asn1324 [HexNAc(7)Hex(5)Fuc(3)NeuAc(2)]	0.469535	0.207834
P13473-Asn257 [HexNAc(3)Hex(5)Fuc(1)]	0.478866	0.816494
Q9UH99-Asn636 [HexNAc(2)Hex(6)]	0.480717	1.73252
O14672-Asn278 [HexNAc(6)Hex(4)]	0.481153	0.132282
P05556-Asn584 [HexNAc(4)Hex(3)Fuc(2)]	0.482667	0.678656
P05556-Asn212 [HexNAc(4)Hex(5)Fuc(1)NeuAc(1)]	0.490253	2.47185
P54709-Asn124 [HexNAc(5)Hex(7)NeuAc(1)]	0.49077	0.20021
P13987-Asn43 [HexNAc(7)Hex(6)]	0.49355	0.670769
P15144-Asn657 [HexNAc(5)Hex(4)Fuc(1)NeuAc(1)]	0.496296	0.172595
P05556-Asn520 [HexNAc(3)Hex(5)Fuc(2)]	0.500475	0.73854
P08648-Asn868 [HexNAc(4)Hex(5)Fuc(1)NeuAc(1)]	0.501585	0.897762
Q9UBG0-Asn69 [HexNAc(4)Hex(5)Fuc(1)]	0.510217	0.306175
Q8TCJ2-Asn627 [HexNAc(7)Hex(3)]	0.513631	1.59743
Q92896-Asn165 [HexNAc(4)Hex(5)Fuc(2)NeuAc(1)]	0.516488	0.15771
P25786-Asn209 [HexNAc(6)Hex(5)Fuc(5)NeuAc(2)]	0.516716	0.590233
P05556-Asn520 [HexNAc(6)Hex(7)Fuc(1)NeuAc(3)]	0.518211	2.1177
Q13641-Asn124 [HexNAc(2)Hex(8)]	0.521959	0.279429
P11279-Asn84 [HexNAc(4)Hex(5)Fuc(3)NeuAc(1)]	0.525584	0.511425
P78536-Asn539 [HexNAc(2)Hex(7)Fuc(1)]	0.527551	0.170795
P48509-Asn159 [HexNAc(5)Hex(4)Fuc(2)]	0.528017	0.252709
P15144-Asn265 [HexNAc(7)Hex(6)Fuc(4)NeuAc(2)]	0.530652	0.44822
P05556-Asn520 [HexNAc(7)Hex(5)Fuc(3)NeuAc(2)]	0.535209	1.25676
Q96G97-Asn88 [HexNAc(6)Hex(6)Fuc(4)NeuAc(1)]	0.537343	0.567603
P08195-Asn424 [HexNAc(6)Hex(7)Fuc(1)NeuAc(2)]	0.539064	0.341992
P15144-Asn681 [HexNAc(4)Hex(5)NeuAc(1)]	0.539671	0.243954
P26006-Asn265 [HexNAc(2)Hex(9)]	0.542772	0.270158
P48634-Asn1438 [HexNAc(6)Hex(4)Fuc(2)NeuAc(1)]	0.548731	0.175467
Q13641-Asn275 [HexNAc(5)Hex(6)Fuc(1)NeuAc(2)]	0.550479	0.301479
P35613-Asn160 [HexNAc(4)Hex(5)Fuc(3)NeuAc(1)]	0.550681	0.368114
Q14204-Asn250 [HexNAc(7)Hex(4)Fuc(1)NeuAc(1)]	0.55516	0.186534
Q15149-Asn474 [HexNAc(6)Hex(5)NeuAc(1)]	0.559403	0.200132
O75477-Asn106 [HexNAc(2)Hex(8)]	0.559862	0.438615
O75306-Asn250 [HexNAc(6)Hex(6)Fuc(4)NeuAc(2)]	0.562453	0.164427
O14786-Asn150 [HexNAc(4)Hex(5)Fuc(1)NeuAc(1)]	0.564807	2.35922
Q9HD45-Asn174 [HexNAc(7)Hex(3)Fuc(1)]	0.569144	0.171858
P08195-Asn365 [HexNAc(5)Hex(6)Fuc(1)NeuAc(3)]	0.57702	0.653025
O75306-Asn270 [HexNAc(6)Hex(6)Fuc(1)NeuAc(2)]	0.578147	0.439047
P15144-Asn818 [HexNAc(6)Hex(7)NeuAc(1)]	0.578378	0.197872
P23229-Asn966 [HexNAc(3)Hex(5)Fuc(2)]	0.580169	0.292652
Q14126-Asn462 [HexNAc(4)Hex(5)Fuc(1)NeuAc(1)]	0.58489	0.427243
Q86VP6-Asn1054 [HexNAc(3)Hex(6)Fuc(2)NeuAc(1)]	0.58489	0.427243
Q9Y618-Asn633 [HexNAc(2)Hex(8)]	0.58489	0.427243
Q9UBG0-Asn497 [HexNAc(4)Hex(5)Fuc(1)NeuAc(1)]	0.58489	0.427243
Q9BRS8-Asn337 [HexNAc(4)Hex(7)Fuc(2)NeuAc(1)]	0.58489	0.427243
Q7Z4H8-Asn61 [HexNAc(2)Hex(9)]	0.58489	0.427243
Q5VWX1-Asn179 [HexNAc(4)Hex(5)Fuc(1)NeuAc(2)]	0.58489	0.427243
Q5T4S7-Asn990 [HexNAc(4)Hex(5)NeuAc(2)]	0.58489	0.427243
Q4KMQ2-Asn226 [HexNAc(3)Hex(4)NeuAc(1)]	0.58489	0.427243
Q07954-Asn3333 [HexNAc(6)Hex(4)]	0.58489	0.427243
P48634-Asn203 [HexNAc(3)Hex(4)NeuAc(1)]	0.58489	0.427243
P35579-Asn1007 [HexNAc(6)Hex(3)Fuc(1)]	0.58489	0.427243
P29323-Asn265 [HexNAc(4)Hex(5)Fuc(1)NeuAc(2)]	0.58489	0.427243
P23229-Asn997 [HexNAc(2)Hex(9)]	0.58489	0.427243
P20700-Asn580 [HexNAc(2)Hex(8)]	0.58489	0.427243
P20645-Asn94 [HexNAc(4)Hex(5)Fuc(1)NeuAc(1)]	0.58489	0.427243
P19440-Asn511 [HexNAc(5)Hex(6)NeuAc(2)]	0.58489	0.427243
P15144-Asn954 [HexNAc(2)Hex(3)]	0.58489	0.427243
P08648-Asn182 [HexNAc(4)Hex(5)Fuc(1)NeuAc(1)]	0.58489	0.427243
P05556-Asn50 [HexNAc(6)Hex(6)NeuAc(2)]	0.586048	0.110447
Q8TEM1-Asn337 [HexNAc(2)Hex(8)]	0.589749	0.311592
P05556-Asn212 [HexNAc(6)Hex(3)]	0.592373	0.183667
Q16563-Asn71 [HexNAc(3)Hex(6)NeuAc(1)]	0.600529	0.359606
O15118-Asn968 [HexNAc(5)Hex(6)Fuc(4)]	0.610446	0.121489
P35613-Asn160 [HexNAc(5)Hex(6)Fuc(1)NeuAc(3)]	0.610926	0.810145
Q13740-Asn480 [HexNAc(6)Hex(6)Fuc(3)NeuAc(1)]	0.610983	2.65247
Q9NVI7-Asn389 [HexNAc(5)Hex(6)Fuc(3)NeuAc(1)]	0.611554	0.214593
O60637-Asn167 [HexNAc(3)Hex(5)Fuc(1)NeuAc(1)]	0.611886	0.423881
Q8NFQ8-Asn286 [HexNAc(2)Hex(8)]	0.61316	0.438137
O14786-Asn522 [HexNAc(4)Hex(5)Fuc(1)NeuAc(2)]	0.613422	0.20111
P05556-Asn520 [HexNAc(6)Hex(7)Fuc(3)NeuAc(2)]	0.616479	0.904545
P11279-Asn84 [HexNAc(6)Hex(5)Fuc(3)]	0.623616	0.257487
P00533-Asn568 [HexNAc(2)Hex(8)]	0.633193	0.294779
P11279-Asn84 [HexNAc(6)Hex(7)Fuc(1)NeuAc(4)]	0.633742	0.453818
P48509-Asn159 [HexNAc(2)Hex(7)]	0.635614	4.37675
P13987-Asn43 [HexNAc(5)Hex(6)Fuc(4)NeuAc(3)]	0.638825	0.375471
P15144-Asn265 [HexNAc(7)Hex(6)Fuc(2)NeuAc(3)]	0.639808	0.211978
P05556-Asn269 [HexNAc(7)Hex(6)Fuc(5)NeuAc(1)]	0.640129	0.239109
P05556-Asn212 [HexNAc(4)Hex(5)Fuc(1)]	0.640309	1.48746
Q9H5V8-Asn386 [HexNAc(4)Hex(5)Fuc(1)]	0.643902	0.457543
P13473-Asn356 [HexNAc(2)Hex(7)]	0.644104	0.443478
P11279-Asn84 [HexNAc(5)Hex(6)Fuc(1)NeuAc(1)]	0.644133	0.197284
P23229-Asn770 [HexNAc(4)Hex(5)Fuc(1)NeuAc(1)]	0.646908	1.25234
O00469-Asn696 [HexNAc(2)Hex(8)]	0.65251	0.520006
P21589-Asn333 [HexNAc(4)Hex(5)Fuc(1)NeuAc(1)]	0.654944	3.56384
P05556-Asn92 [HexNAc(4)Hex(7)NeuAc(1)]	0.65687	0.216112
Q96JJ7-Asn258 [HexNAc(2)Hex(8)]	0.657218	0.502512
P26006-Asn573 [HexNAc(6)Hex(6)]	0.663055	0.169703
Q13740-Asn480 [HexNAc(6)Hex(6)Fuc(1)NeuAc(2)]	0.664157	0.293319
P26006-Asn86 [HexNAc(4)Hex(5)Fuc(1)]	0.684695	0.221024
P13473-Asn356 [HexNAc(6)Hex(5)Fuc(2)NeuAc(2)]	0.687464	0.253107
P06756-Asn74 [HexNAc(4)Hex(5)Fuc(3)]	0.688114	0.25189
P53801-Asn54 [HexNAc(2)Hex(8)]	0.69008	0.516859
P05556-Asn584 [HexNAc(7)Hex(3)]	0.690299	0.617902
P05556-Asn50 [HexNAc(4)Hex(4)Fuc(1)NeuAc(1)]	0.693508	0.272812
P13987-Asn43 [HexNAc(5)Hex(5)Fuc(1)NeuAc(1)]	0.695591	0.195565
P20645-Asn83 [HexNAc(2)Hex(7)]	0.696459	0.506428
O75306-Asn250 [HexNAc(6)Hex(5)Fuc(3)NeuAc(2)]	0.6987	0.245835
P05556-Asn520 [HexNAc(3)Hex(6)NeuAc(1)]	0.700972	0.332569
P26006-Asn926 [HexNAc(5)Hex(7)Fuc(1)]	0.704634	0.542692
O15031-Asn1002 [HexNAc(2)Hex(8)]	0.708013	0.434258
P26006-Asn926 [HexNAc(5)Hex(6)NeuAc(1)]	0.72316	1.09664
P15144-Asn657 [HexNAc(6)Hex(7)Fuc(1)NeuAc(1)]	0.726349	0.244888
P51690-Asn125 [HexNAc(2)Hex(10)]	0.731525	0.530003
P05556-Asn25 [HexNAc(4)Hex(6)Fuc(2)NeuAc(1)]	0.739181	0.233979
Q969V3-Asn428 [HexNAc(4)Hex(5)NeuAc(1)]	0.749694	0.270516
O95297-Asn50 [HexNAc(4)Hex(5)Fuc(1)NeuAc(1)]	0.749766	0.596667
Q9Y4L1-Asn931 [HexNAc(4)Hex(6)Fuc(1)NeuAc(1)]	0.750313	0.203304
O76021-Asn189 [HexNAc(7)Hex(6)Fuc(5)NeuAc(2)]	0.770858	0.617112
Q9H0A0-Asn82 [HexNAc(7)Hex(7)NeuAc(3)]	0.771641	0.574689
Q5VW38-Asn169 [HexNAc(4)Hex(5)Fuc(3)NeuAc(1)]	0.772391	0.218789
Q13740-Asn91 [HexNAc(4)Hex(5)Fuc(2)NeuAc(1)]	0.772642	0.261469
P17301-Asn105 [HexNAc(5)Hex(4)Fuc(3)NeuAc(1)]	0.786926	0.244091
Q9UKM9-Asn261 [HexNAc(6)Hex(6)]	0.790948	0.320194
Q8NBJ4-Asn109 [HexNAc(5)Hex(5)Fuc(1)NeuAc(2)]	0.792136	0.217384
Q9HD45-Asn174 [HexNAc(4)Hex(5)NeuAc(1)]	0.79722	0.315842
Q4KMQ2-Asn790 [HexNAc(4)Hex(7)Fuc(2)NeuAc(2)]	0.800962	0.242795
P05556-Asn212 [HexNAc(4)Hex(5)NeuAc(2)]	0.802336	0.23132
Q92542-Asn435 [HexNAc(7)Hex(3)]	0.803964	0.571323
P08648-Asn868 [HexNAc(4)Hex(5)Fuc(3)NeuAc(1)]	0.804437	0.144535
P20645-Asn83 [HexNAc(5)Hex(6)Fuc(4)NeuAc(1)]	0.804662	0.24482
P15144-Asn265 [HexNAc(4)Hex(5)Fuc(3)NeuAc(2)]	0.810339	0.293737
Q14764-Asn453 [HexNAc(7)Hex(6)Fuc(5)NeuAc(1)]	0.812817	0.405895
P05106-Asn125 [HexNAc(6)Hex(7)Fuc(5)NeuAc(4)]	0.814328	0.237796
P05556-Asn520 [HexNAc(7)Hex(6)Fuc(3)NeuAc(1)]	0.820013	0.545126
P13987-Asn43 [HexNAc(5)Hex(6)Fuc(3)NeuAc(2)]	0.829404	0.663426
P78536-Asn594 [HexNAc(2)Hex(7)]	0.831354	0.190842
Q13740-Asn95 [HexNAc(5)Hex(5)Fuc(1)NeuAc(1)]	0.831616	0.619373
P36578-Asn21 [HexNAc(6)Hex(7)Fuc(3)NeuAc(4)]	0.833341	0.423226
O14672-Asn278 [HexNAc(7)Hex(3)]	0.834451	1.12947
P13473-Asn257 [HexNAc(3)Hex(6)]	0.842316	0.373533
P15144-Asn818 [HexNAc(6)Hex(7)]	0.850499	0.30388
P05556-Asn212 [HexNAc(5)Hex(4)Fuc(3)]	0.852597	0.442673
P11279-Asn261 [HexNAc(4)Hex(5)Fuc(1)NeuAc(1)]	0.858893	0.582017
Q96T58-Asn1819 [HexNAc(4)Hex(6)Fuc(1)NeuAc(2)]	0.859283	0.30893
Q96AQ6-Asn455 [HexNAc(2)Hex(7)]	0.864668	0.850802
P26006-Asn926 [HexNAc(6)Hex(7)Fuc(5)NeuAc(4)]	0.865628	0.249014
P05556-Asn481 [HexNAc(7)Hex(3)]	0.870706	0.422506
P26006-Asn86 [HexNAc(5)Hex(6)Fuc(1)NeuAc(1)]	0.87378	1.30532
P11279-Asn84 [HexNAc(6)Hex(6)Fuc(2)NeuAc(3)]	0.885127	0.271247
P05556-Asn520 [HexNAc(7)Hex(5)Fuc(3)NeuAc(1)]	0.889038	0.814818
Q9UIQ6-Asn145 [HexNAc(3)Hex(6)Fuc(2)]	0.906601	0.364138
O00159-Asn56 [HexNAc(5)Hex(5)Fuc(1)NeuAc(1)]	0.920469	0.717829
P15144-Asn234 [HexNAc(5)Hex(6)]	0.932754	0.68357
P11717-Asn871 [HexNAc(4)Hex(5)Fuc(3)]	0.939966	0.175186
Q53G44-Asn91 [HexNAc(5)Hex(5)Fuc(4)NeuAc(2)]	0.944409	0.293777
O14672-Asn439 [HexNAc(4)Hex(4)Fuc(2)NeuAc(1)]	0.950798	0.353976
P15144-Asn234 [HexNAc(6)Hex(7)NeuAc(1)]	0.968319	0.998985
P26006-Asn265 [HexNAc(5)Hex(6)Fuc(2)NeuAc(1)]	0.975039	0.360867
Q9NX62-Asn259 [HexNAc(7)Hex(6)NeuAc(1)]	0.977659	0.179264
P21589-Asn311 [HexNAc(2)Hex(6)]	0.981586	0.87249
P13987-Asn43 [HexNAc(5)Hex(6)Fuc(1)NeuAc(2)]	0.986517	0.959271
P16070-Asn57 [HexNAc(6)Hex(7)Fuc(1)NeuAc(4)]	0.990955	0.709643
P41091-Asn76 [HexNAc(6)Hex(7)Fuc(4)NeuAc(3)]	0.996394	0.246749
P48634-Asn1438 [HexNAc(7)Hex(7)Fuc(1)NeuAc(4)]	1.00028	0.511899
P50454-Asn125 [HexNAc(7)Hex(7)Fuc(3)NeuAc(1)]	1.00449	0.347662
Q8TCJ2-Asn627 [HexNAc(2)Hex(8)]	1.00617	0.29994
P05556-Asn50 [HexNAc(5)Hex(6)]	1.01804	0.25518
Q92896-Asn210 [HexNAc(7)Hex(6)NeuAc(1)]	1.01829	0.459225
P15144-Asn265 [HexNAc(5)Hex(4)NeuAc(1)]	1.01993	0.33163
O75152-Asn33 [HexNAc(6)Hex(7)Fuc(1)]	1.02253	0.294206
P08195-Asn424 [HexNAc(7)Hex(7)Fuc(1)NeuAc(3)]	1.02399	0.62507
P15144-Asn818 [HexNAc(6)Hex(7)NeuAc(3)]	1.02535	0.19286
P11279-Asn84 [HexNAc(6)Hex(5)Fuc(5)]	1.02682	0.440054
P05556-Asn92 [HexNAc(4)Hex(7)Fuc(1)NeuAc(1)]	1.02843	0.330305
Q08722-Asn111 [HexNAc(5)Hex(6)Fuc(1)NeuAc(2)]	1.02913	0.814914
Q9NX62-Asn259 [HexNAc(4)Hex(5)Fuc(3)NeuAc(2)]	1.02915	0.768505
P11717-Asn2136 [HexNAc(4)Hex(5)Fuc(3)NeuAc(1)]	1.03711	0.510169
Q08722-Asn111 [HexNAc(2)Hex(7)]	1.04714	0.892139
P15144-Asn128 [HexNAc(3)Hex(6)Fuc(2)]	1.04772	0.308916
P11717-Asn1656 [HexNAc(4)Hex(5)Fuc(1)NeuAc(2)]	1.04896	0.350538
P21589-Asn333 [HexNAc(5)Hex(6)Fuc(1)NeuAc(3)]	1.04928	0.348675
P13473-Asn257 [HexNAc(2)Hex(6)]	1.06245	0.68643
P13473-Asn257 [HexNAc(6)Hex(7)Fuc(3)]	1.0631	0.368085
Q13740-Asn265 [HexNAc(6)Hex(7)Fuc(1)NeuAc(4)]	1.07435	0.907143
P26006-Asn926 [HexNAc(7)Hex(6)Fuc(5)NeuAc(3)]	1.08442	0.226581
Q4KMQ2-Asn790 [HexNAc(6)Hex(4)Fuc(4)NeuAc(1)]	1.08504	0.259005
P20645-Asn83 [HexNAc(5)Hex(6)Fuc(1)NeuAc(1)]	1.10004	1.13787
P06733-Asn102 [HexNAc(4)Hex(5)Fuc(3)NeuAc(2)]	1.10842	0.211921
P17301-Asn105 [HexNAc(4)Hex(5)Fuc(1)NeuAc(2)]	1.1087	0.569335
Q96PD2-Asn516 [HexNAc(7)Hex(7)Fuc(5)NeuAc(2)]	1.1161	0.469908
Q13740-Asn361 [HexNAc(4)Hex(5)Fuc(1)NeuAc(2)]	1.12284	2.43098
Q8TEM1-Asn1441 [HexNAc(2)Hex(7)]	1.12713	1.09783
P15144-Asn42 [HexNAc(4)Hex(4)]	1.12849	1.10969
Q13740-Asn167 [HexNAc(4)Hex(5)Fuc(3)]	1.12856	1.25412
O75976-Asn1070 [HexNAc(4)Hex(5)Fuc(3)]	1.14022	0.348527
O60637-Asn167 [HexNAc(3)Hex(5)Fuc(1)]	1.15233	0.93738
P48509-Asn159 [HexNAc(5)Hex(6)NeuAc(2)]	1.16388	1.26232
P16070-Asn57 [HexNAc(5)Hex(6)Fuc(1)NeuAc(3)]	1.16796	0.717868
P41091-Asn76 [HexNAc(7)Hex(6)Fuc(1)NeuAc(3)]	1.17621	0.241614
P13987-Asn43 [HexNAc(5)Hex(6)Fuc(1)NeuAc(3)]	1.17984	2.16178
P05556-Asn212 [HexNAc(4)Hex(5)Fuc(1)NeuAc(2)]	1.18205	1.26147
P05556-Asn212 [HexNAc(5)Hex(6)Fuc(1)NeuAc(2)]	1.19387	3.11691
P05556-Asn25 [HexNAc(7)Hex(6)Fuc(4)NeuAc(2)]	1.19536	0.25279
P14625-Asn217 [HexNAc(7)Hex(3)]	1.1956	0.946288
P08582-Asn515 [HexNAc(4)Hex(5)Fuc(1)NeuAc(2)]	1.19841	0.713211
Q15149-Asn474 [HexNAc(4)Hex(7)NeuAc(1)]	1.20015	0.322579
P11279-Asn261 [HexNAc(7)Hex(4)Fuc(3)NeuAc(1)]	1.21589	0.383737
Q13740-Asn361 [HexNAc(4)Hex(5)Fuc(1)NeuAc(1)]	1.22143	0.365334
Q01082-Asn1527 [HexNAc(7)Hex(5)NeuAc(1)]	1.22181	0.924347
Q9HDC9-Asn160 [HexNAc(2)Hex(8)]	1.2248	0.672245
Q9UHN6-Asn248 [HexNAc(2)Hex(9)]	1.26346	0.780109
O75976-Asn978 [HexNAc(4)Hex(5)Fuc(1)NeuAc(1)]	1.26423	0.332391
Q9NVI7-Asn314 [HexNAc(7)Hex(7)Fuc(5)NeuAc(3)]	1.26603	1.76412
P11279-Asn84 [HexNAc(4)Hex(5)Fuc(3)]	1.31571	0.380692
P05556-Asn669 [HexNAc(5)Hex(4)Fuc(3)]	1.31643	0.454981
P11717-Asn2136 [HexNAc(4)Hex(5)Fuc(3)]	1.33909	0.440145
P15144-Asn265 [HexNAc(6)Hex(4)]	1.34342	0.462748
P23229-Asn966 [HexNAc(5)Hex(5)Fuc(1)NeuAc(1)]	1.34354	0.236276
P53801-Asn54 [HexNAc(2)Hex(7)]	1.3436	0.711677
Q9UIQ6-Asn145 [HexNAc(5)Hex(6)Fuc(2)NeuAc(2)]	1.34405	0.440264
P05556-Asn584 [HexNAc(5)Hex(3)Fuc(4)]	1.34533	0.544748
Q96NY8-Asn489 [HexNAc(4)Hex(5)Fuc(1)NeuAc(1)]	1.34568	0.818379
P18084-Asn654 [HexNAc(5)Hex(5)NeuAc(1)]	1.3524	0.759613
P54756-Asn299 [HexNAc(6)Hex(6)Fuc(4)NeuAc(2)]	1.35394	0.410712
O15198-Asn322 [HexNAc(4)Hex(6)Fuc(1)NeuAc(2)]	1.36435	0.34535
O14672-Asn439 [HexNAc(6)Hex(4)Fuc(4)NeuAc(1)]	1.36695	0.538017
P05556-Asn520 [HexNAc(5)Hex(6)Fuc(4)NeuAc(3)]	1.37029	0.487485
P06756-Asn874 [HexNAc(6)Hex(7)Fuc(3)NeuAc(1)]	1.38152	0.237505
P00533-Asn352 [HexNAc(2)Hex(9)]	1.39849	0.690383
P05556-Asn212 [HexNAc(7)Hex(4)]	1.40179	2.23852
P05556-Asn25 [HexNAc(5)Hex(5)Fuc(2)NeuAc(2)]	1.40271	0.550877
Q9UHN6-Asn248 [HexNAc(7)Hex(3)]	1.40495	0.55885
P20645-Asn83 [HexNAc(3)Hex(6)NeuAc(1)]	1.40944	0.718399
P10809-Asn426 [HexNAc(6)Hex(7)Fuc(5)NeuAc(4)]	1.41652	0.492465
P16188-Asn110 [HexNAc(4)Hex(5)Fuc(1)NeuAc(2)]	1.42842	1.79631
Q15149-Asn190 [HexNAc(5)Hex(5)NeuAc(1)]	1.43207	0.506882
Q99798-Asn475 [HexNAc(6)Hex(6)Fuc(5)NeuAc(2)]	1.45251	0.46998
P05556-Asn520 [HexNAc(6)Hex(7)Fuc(5)NeuAc(1)]	1.46857	0.58559
P15144-Asn818 [HexNAc(5)Hex(6)Fuc(1)NeuAc(2)]	1.46876	0.489616
P16070-Asn57 [HexNAc(5)Hex(6)Fuc(3)NeuAc(2)]	1.47494	0.720488
P26006-Asn656 [HexNAc(2)Hex(7)]	1.48111	0.464321
P05556-Asn520 [HexNAc(6)Hex(7)Fuc(3)NeuAc(1)]	1.48524	1.30729
P54709-Asn124 [HexNAc(5)Hex(7)Fuc(2)]	1.49321	0.474085
P15144-Asn265 [HexNAc(7)Hex(6)NeuAc(3)]	1.51656	0.333045
O14786-Asn150 [HexNAc(2)Hex(9)]	1.53519	1.55125
P11279-Asn84 [HexNAc(7)Hex(5)Fuc(4)NeuAc(1)]	1.53863	0.613929
P15144-Asn265 [HexNAc(6)Hex(5)NeuAc(1)]	1.54817	0.805966
Q9BU23-Asn616 [HexNAc(5)Hex(6)Fuc(3)NeuAc(2)]	1.56723	0.510365
P08195-Asn424 [HexNAc(6)Hex(7)Fuc(4)NeuAc(4)]	1.58284	0.276983
P06756-Asn874 [HexNAc(6)Hex(7)Fuc(3)]	1.59032	1.06166
P68104-Asn314 [HexNAc(6)Hex(6)Fuc(2)NeuAc(1)]	1.59518	0.450574
P05556-Asn212 [HexNAc(6)Hex(7)Fuc(5)]	1.62575	0.388304
P21589-Asn333 [HexNAc(5)Hex(6)Fuc(3)NeuAc(2)]	1.64057	0.27209
P13987-Asn43 [HexNAc(5)Hex(5)Fuc(1)]	1.64395	0.512734
P05556-Asn94 [HexNAc(5)Hex(5)Fuc(1)NeuAc(2)]	1.64563	1.55669
P05556-Asn269 [HexNAc(2)Hex(7)]	1.65393	0.415884
P05556-Asn50 [HexNAc(5)Hex(6)Fuc(3)NeuAc(2)]	1.68963	0.275691
Q13641-Asn275 [HexNAc(5)Hex(6)Fuc(3)NeuAc(2)]	1.69231	0.565666
P15144-Asn265 [HexNAc(6)Hex(7)NeuAc(4)]	1.6945	1.68125
P15144-Asn265 [HexNAc(6)Hex(5)Fuc(4)]	1.69791	0.495472
Q08722-Asn73 [HexNAc(2)Hex(8)]	1.70149	0.86517
P13987-Asn43 [HexNAc(7)Hex(7)Fuc(1)NeuAc(1)]	1.72002	0.288399
P05556-Asn92 [HexNAc(4)Hex(4)Fuc(3)NeuAc(1)]	1.72578	0.560028
P08962-Asn130 [HexNAc(5)Hex(6)Fuc(1)NeuAc(2)]	1.72811	1.8788
P05556-Asn50 [HexNAc(4)Hex(4)Fuc(3)]	1.75724	0.8043
P11279-Asn84 [HexNAc(4)Hex(5)Fuc(1)]	1.75825	1.29445
P35232-Asn89 [HexNAc(3)Hex(5)NeuAc(1)]	1.76236	0.318608
Q9Y4L1-Asn931 [HexNAc(5)Hex(5)Fuc(2)NeuAc(2)]	1.77079	0.58755
P05556-Asn50 [HexNAc(5)Hex(3)]	1.78136	0.926359
P51690-Asn125 [HexNAc(2)Hex(9)]	1.78861	0.554243
P43308-Asn104 [HexNAc(2)Hex(7)]	1.78978	0.307954
Q9HD45-Asn174 [HexNAc(5)Hex(5)NeuAc(2)]	1.79017	1.63134
P05556-Asn50 [HexNAc(5)Hex(4)NeuAc(1)]	1.7921	0.380889
P05556-Asn212 [HexNAc(5)Hex(6)Fuc(1)NeuAc(3)]	1.83107	0.614154
P05556-Asn50 [HexNAc(5)Hex(6)Fuc(3)NeuAc(1)]	1.83266	0.666313
P05556-Asn669 [HexNAc(5)Hex(6)Fuc(1)NeuAc(2)]	1.84605	1.06776
P13987-Asn43 [HexNAc(4)Hex(6)NeuAc(2)]	1.84616	0.642439
P21589-Asn333 [HexNAc(5)Hex(5)Fuc(1)NeuAc(1)]	1.89083	0.685977
Q13740-Asn265 [HexNAc(4)Hex(5)Fuc(1)NeuAc(2)]	1.89743	1.30239
P05556-Asn50 [HexNAc(5)Hex(7)Fuc(2)NeuAc(2)]	1.90335	0.298102
P13473-Asn257 [HexNAc(5)Hex(6)Fuc(1)NeuAc(2)]	1.90618	0.599778
P15144-Asn265 [HexNAc(7)Hex(6)NeuAc(1)]	1.90625	0.386093
P11279-Asn84 [HexNAc(6)Hex(7)Fuc(1)NeuAc(1)]	1.93076	0.784357
P11279-Asn84 [HexNAc(4)Hex(4)Fuc(2)NeuAc(1)]	1.95166	0.499259
P26006-Asn107 [HexNAc(6)Hex(7)Fuc(1)NeuAc(4)]	1.95349	0.788743
Q13740-Asn91 [HexNAc(7)Hex(6)NeuAc(2)]	1.96306	0.559499
Q9UIQ6-Asn145 [HexNAc(4)Hex(6)Fuc(3)NeuAc(2)]	1.96913	0.327571
Q53G44-Asn91 [HexNAc(7)Hex(6)NeuAc(2)]	1.9933	0.414273
Q15165-Asn254 [HexNAc(3)Hex(6)Fuc(1)NeuAc(1)]	2.00885	0.685987
O00592-Asn360 [HexNAc(4)Hex(5)Fuc(1)NeuAc(2)]	2.0207	0.565728
P48509-Asn159 [HexNAc(6)Hex(5)Fuc(2)NeuAc(1)]	2.02942	2.28483
P05556-Asn50 [HexNAc(5)Hex(6)Fuc(1)NeuAc(1)]	2.04339	2.61888
Q92896-Asn165 [HexNAc(4)Hex(5)Fuc(2)NeuAc(2)]	2.05468	1.18061
Q9HD45-Asn174 [HexNAc(6)Hex(5)Fuc(2)NeuAc(1)]	2.06248	1.35452
P15144-Asn265 [HexNAc(2)Hex(9)]	2.07797	1.76784
P11717-Asn581 [HexNAc(7)Hex(3)]	2.09272	1.45162
Q14204-Asn250 [HexNAc(7)Hex(5)NeuAc(1)]	2.13105	0.516521
P13987-Asn43 [HexNAc(4)Hex(6)Fuc(2)NeuAc(1)]	2.13142	1.54461
P18084-Asn654 [HexNAc(4)Hex(5)Fuc(1)NeuAc(1)]	2.14288	0.671518
P08962-Asn130 [HexNAc(4)Hex(5)Fuc(1)NeuAc(2)]	2.23478	0.91803
O15118-Asn968 [HexNAc(6)Hex(7)Fuc(1)NeuAc(2)]	2.24504	0.651635
P05556-Asn212 [HexNAc(6)Hex(5)Fuc(3)NeuAc(1)]	2.2487	1.8588
P11279-Asn84 [HexNAc(6)Hex(5)Fuc(5)NeuAc(1)]	2.29644	1.9465
P49792-Asn1636 [HexNAc(6)Hex(5)Fuc(1)NeuAc(2)]	2.30342	0.629779
P13473-Asn257 [HexNAc(5)Hex(6)Fuc(1)NeuAc(1)]	2.30406	2.52389
P08195-Asn424 [HexNAc(6)Hex(7)Fuc(1)NeuAc(1)]	2.30835	0.790944
P05556-Asn520 [HexNAc(6)Hex(7)Fuc(1)]	2.33982	1.85449
P05556-Asn25 [HexNAc(5)Hex(5)NeuAc(1)]	2.34104	0.394152
P15144-Asn265 [HexNAc(7)Hex(3)]	2.35189	0.703039
Q8NBJ4-Asn144 [HexNAc(6)Hex(7)Fuc(5)NeuAc(4)]	2.37203	0.685834
O15118-Asn598 [HexNAc(5)Hex(6)Fuc(4)]	2.37383	0.657291
P13987-Asn43 [HexNAc(6)Hex(5)Fuc(5)NeuAc(1)]	2.43994	0.333568
P05556-Asn92 [HexNAc(7)Hex(7)Fuc(4)NeuAc(4)]	2.44535	0.543274
P16188-Asn110 [HexNAc(4)Hex(5)Fuc(1)NeuAc(1)]	2.46013	1.15628
Q08722-Asn111 [HexNAc(5)Hex(6)Fuc(4)NeuAc(2)]	2.47362	0.730786
P05556-Asn669 [HexNAc(5)Hex(4)Fuc(2)NeuAc(1)]	2.57182	0.720961
P13473-Asn257 [HexNAc(5)Hex(6)Fuc(3)NeuAc(1)]	2.61881	0.721768
Q53G44-Asn91 [HexNAc(7)Hex(5)Fuc(3)NeuAc(1)]	2.65996	0.468898
P16188-Asn110 [HexNAc(4)Hex(5)Fuc(3)NeuAc(1)]	2.67454	0.357142
Q13641-Asn275 [HexNAc(5)Hex(6)Fuc(1)NeuAc(3)]	2.71323	1.8977
P29317-Asn435 [HexNAc(4)Hex(5)Fuc(1)NeuAc(2)]	2.7185	1.72993
P11279-Asn84 [HexNAc(7)Hex(6)Fuc(5)NeuAc(2)]	2.75114	0.351865
P05556-Asn212 [HexNAc(6)Hex(6)Fuc(2)NeuAc(2)]	2.75988	0.792729
P15144-Asn657 [HexNAc(2)Hex(4)]	2.76663	0.35822
P02786-Asn251 [HexNAc(5)Hex(6)Fuc(3)NeuAc(2)]	2.78917	0.864216
P15144-Asn234 [HexNAc(5)Hex(6)NeuAc(2)]	2.82619	2.51599
P08648-Asn84 [HexNAc(4)Hex(6)]	2.86359	0.36318
P05556-Asn50 [HexNAc(5)Hex(6)Fuc(3)]	2.86649	0.954442
P68104-Asn314 [HexNAc(7)Hex(6)NeuAc(2)]	2.86874	0.782732
Q9HDC9-Asn196 [HexNAc(3)Hex(6)]	2.88074	0.684838
P08195-Asn365 [HexNAc(5)Hex(6)Fuc(2)NeuAc(3)]	2.88416	0.405019
P20645-Asn83 [HexNAc(5)Hex(6)Fuc(3)NeuAc(1)]	2.9131	0.67801
P05556-Asn212 [HexNAc(4)Hex(4)Fuc(2)NeuAc(1)]	2.93242	1.50378
Q15165-Asn323 [HexNAc(6)Hex(4)Fuc(4)NeuAc(1)]	2.93515	0.38121
P05556-Asn50 [HexNAc(5)Hex(6)Fuc(1)NeuAc(2)]	2.95807	1.43217
P05556-Asn50 [HexNAc(5)Hex(7)NeuAc(2)]	3.00045	0.378116
P05556-Asn669 [HexNAc(5)Hex(6)Fuc(3)NeuAc(1)]	3.00346	0.373609
Q08722-Asn111 [HexNAc(3)Hex(5)Fuc(1)]	3.01269	0.805472
P48509-Asn159 [HexNAc(5)Hex(4)NeuAc(1)]	3.03516	0.959501
P05556-Asn669 [HexNAc(7)Hex(7)Fuc(4)NeuAc(2)]	3.05679	0.393136
P15144-Asn818 [HexNAc(6)Hex(7)Fuc(1)NeuAc(1)]	3.06964	2.32781
P30530-Asn198 [HexNAc(4)Hex(5)Fuc(3)]	3.07759	2.57988
P05556-Asn481 [HexNAc(2)Hex(6)Fuc(1)]	3.09644	0.800445
P13987-Asn43 [HexNAc(5)Hex(4)Fuc(3)NeuAc(1)]	3.102	0.384155
P05556-Asn669 [HexNAc(2)Hex(10)]	3.12133	2.42876
P15144-Asn265 [HexNAc(4)Hex(6)Fuc(1)NeuAc(1)]	3.22537	0.385859
P15144-Asn265 [HexNAc(5)Hex(5)Fuc(3)NeuAc(2)]	3.22909	0.398575
Q13740-Asn361 [HexNAc(4)Hex(5)NeuAc(2)]	3.31131	0.76038
P05556-Asn520 [HexNAc(5)Hex(6)Fuc(1)NeuAc(1)]	3.31687	0.842256
P26006-Asn107 [HexNAc(5)Hex(6)Fuc(1)NeuAc(2)]	3.32056	1.8578
P06756-Asn615 [HexNAc(4)Hex(4)Fuc(3)NeuAc(1)]	3.32435	0.774471
Q9BVK6-Asn125 [HexNAc(4)Hex(3)Fuc(1)]	3.56147	1.81727
Q8N766-Asn913 [HexNAc(2)Hex(8)]	3.56599	0.838734
P48509-Asn159 [HexNAc(3)Hex(5)]	3.59767	1.85226
P61086-Asn35 [HexNAc(2)Hex(9)]	3.69629	2.62819
P05556-Asn92 [HexNAc(7)Hex(6)NeuAc(3)]	3.75309	0.775498
P11717-Asn871 [HexNAc(4)Hex(6)Fuc(2)NeuAc(1)]	3.76789	0.428015
P55209-Asn267 [HexNAc(2)Hex(4)Fuc(1)]	3.94835	0.862007
P05556-Asn212 [HexNAc(3)Hex(6)Fuc(2)NeuAc(1)]	4.00355	0.866873
P11279-Asn84 [HexNAc(5)Hex(4)Fuc(3)NeuAc(1)]	4.02276	0.397532
Q13740-Asn361 [HexNAc(5)Hex(6)Fuc(1)NeuAc(3)]	4.1477	1.67561
Q9BVK6-Asn125 [HexNAc(4)Hex(4)Fuc(2)]	4.42767	0.867087
P26006-Asn926 [HexNAc(7)Hex(7)Fuc(5)NeuAc(3)]	4.46983	1.52596
Q9UBV2-Asn272 [HexNAc(2)Hex(8)]	4.49135	4.79588
P11279-Asn84 [HexNAc(6)Hex(7)Fuc(3)NeuAc(3)]	4.50464	0.408869
P05556-Asn50 [HexNAc(5)Hex(6)Fuc(1)NeuAc(3)]	4.68509	3.19723
P49792-Asn1636 [HexNAc(5)Hex(5)Fuc(4)NeuAc(1)]	4.75393	0.695783
P05556-Asn669 [HexNAc(7)Hex(7)Fuc(2)NeuAc(3)]	5.32392	0.417575
P43308-Asn104 [HexNAc(2)Hex(4)Fuc(1)]	5.48801	0.941889
Q14204-Asn250 [HexNAc(3)Hex(5)NeuAc(1)]	6.62564	0.427637
P23229-Asn409 [HexNAc(3)Hex(4)Fuc(2)NeuAc(1)]	7.10385	0.76144
P23229-Asn966 [HexNAc(6)Hex(5)Fuc(3)NeuAc(1)]	7.91853	0.833537

## Sheet: 4 glycosite results
ID	HM-neg	HM-pic	U-neg	U-pic	F-neg	F-pic	S-neg	S-pic	SF-neg	SF-pic
Q99798Asn475	0	0	0	0	0	0	0	0	64.8497	62.9487
Q99460Asn467	0	0	0	0	0	0	0	0	66.6667	66.6667
Q92896Asn165	0	0	0	0	0	0	0	0	100	98.2836
Q92896Asn210	0	0	0	0	13.7097	8.62362	5.09487	10.3205	63.7799	52.5853
Q92542Asn435	35.4903	17.3208	17.0419	29.7546	0	0	0	0	40.3945	52.9246
Q92542Asn530	100	91.9719	0	0	0	0	0	0	0	0
Q16563Asn71	83.2024	80.4582	0	0	13.6577	14.7906	2.24259	3.40105	0	0
Q15904Asn170	0	0	100	66.6667	0	0	0	0	0	0
Q15904Asn261	100	100	0	0	0	0	0	0	0	0
Q15185Asn62	0	0	0	0	0	0	0	0	100	100
Q15165Asn254	88.6201	54.2016	0	0	0	0	0	0	11.3799	45.7984
Q15165Asn323	93.3488	93.6993	0	0	0	0	0	0	0.407763	3.11918
Q15149Asn190	0	0	0	0	0	0	63.2795	89.8574	36.064	3.31434
Q15149Asn474	0	0	0	0	0	0	47.4582	37.3954	18.4973	9.72504
Q14980Asn285	0	0	0	0	0	0	0	0	66.6667	66.6667
Q14764Asn453	0	0	0	0	0	0	0	0	71.908	80.2103
Q14204Asn250	0	0	0	0	0	0	25.5564	46.3564	5.53223	5.7357
Q14126Asn182	0	0	0	0	32.6587	22.7218	0	0	67.3413	77.2782
Q14126Asn462	0	0	0	0	0	0	0	0	66.6667	100
Q14108Asn105	0	0	0	0	0	0	0	0	100	100
Q14008Asn731	0	0	0	0	0	0	0	0	100	100
Q14008Asn1407	0	0	0	0	0	0	0	0	100	66.6667
Q13740Asn91	0	0	0	0	26.4465	32.0557	7.61528	29.6895	7.34789	10.4741
Q13740Asn95	0	0	0	0	9.24333	0.847006	0	0	90.7567	99.153
Q13740Asn167	0	0	0	0	26.7474	46.6994	0	0	73.2526	53.3006
Q13740Asn265	0	0	0	0	3.72882	0.790576	0	0	94.9782	94.598
Q13740Asn306	0	0	0	0	0	0	0	0	87.7607	66.6667
Q13740Asn361	0	0	0	0	1.94434	0.50767	56.04	50.7231	39.6101	44.8083
Q13740Asn480	13.9429	13.0042	0	0	15.8222	7.80638	6.88625	3.3757	62.4237	75.6493
Q13641Asn124	43.4467	62.3903	0	0	0	0	56.5533	37.6097	0	0
Q13641Asn243	0	0	0	0	0	0	0	0	100	66.6667
Q13641Asn275	0	0	0	0	0	0	0	0	100	100
Q13554Asn313	0	0	0	0	0	0	100	100	0	0
Q13443Asn381	66.6667	66.6667	0	0	0	0	0	0	0	0
Q13443Asn487	92.1022	98.8582	0	0	0	0	7.89785	1.14175	0	0
Q12913Asn413	0	0	0	0	0	0	0	0	100	100
Q12913Asn937	46.4461	20.2739	0	0	0	0	0	0	0	0
Q12797Asn452	87.1515	68.433	0	0	0	0	0	0	0	0
Q12797Asn706	93.0919	59.3841	0	0	0	0	0	0	0	0
Q969V3Asn428	69.0819	48.0087	0	0	0	0	30.9181	51.9913	0	0
Q96T58Asn2659	66.6667	66.6667	0	0	0	0	0	0	0	0
Q96PD2Asn516	0	0	0	0	0	0	0	0	100	100
Q96NY8Asn489	0	0	0	0	0	0	0	0	100	100
Q96JJ7Asn258	63.4107	100	0	0	0	0	0	0	0	0
Q96G97Asn88	69.2492	53.3227	0	0	0	0	0	0	27.7414	35.134
Q96CS3Asn284	0	0	0	0	0	0	0	0	63.4842	68.0029
Q96AQ6Asn455	77.684	77.4399	0	0	0	0	18.563	13.0744	0	0
Q86VP6Asn1054	0	0	0	0	0	0	0	0	66.6667	100
Q70UQ0Asn144	0	0	82.6057	100	0	0	0	0	0	0
Q63HN8Asn2674	0	0	0	0	0	0	0	0	66.6667	66.6667
Q63HN8Asn2986	0	0	0	0	0	0	0	0	39.8128	35.8131
Q53G44Asn91	0	0	0	0	0	0	5.05036	18.5993	92.4363	80.9632
Q9Y639Asn229	85.3344	91.2692	0	0	10.4866	4.87577	0	0	0	0
Q9Y618Asn633	66.6667	100	0	0	0	0	0	0	0	0
Q9Y618Asn954	0	0	0	0	0	0	0	0	66.6667	66.6667
Q9Y4L1Asn931	91.4252	79.3045	0	0	0	0	0	0	8.57477	20.6955
Q9Y3B3Asn103	0	0	0	0	0	0	0	0	66.6667	66.6667
Q9UNL2Asn23	0	0	0	0	0	0	0	0	100	100
Q9UKM9Asn261	0	0	36.5107	63.1741	24.5712	23.2012	0	0	0	0
Q9UIQ6Asn145	87.4566	73.3794	0	0	6.65196	12.4707	1.84587	1.69002	4.04557	11.925
Q9UIF9Asn36	0	0	0	0	0	0	0	0	100	100
Q9UHN6Asn248	46.6634	51.9304	53.3366	48.0696	0	0	0	0	0	0
Q9UHN6Asn914	100	100	0	0	0	0	0	0	0	0
Q9UHN6Asn1234	85.3085	95.3825	0	0	0	0	0	0	0	0
Q9UHG3Asn353	87.964	87.5869	0	0	0	0	0	0	0	0
Q9UH99Asn636	100	100	0	0	0	0	0	0	0	0
Q9UBV2Asn195	0	0	0	0	0	0	0	0	66.6667	75.9595
Q9UBV2Asn272	49.7788	55.8219	48.888	44.1213	0	0	0	0	0	0
Q9UBV2Asn608	100	100	0	0	0	0	0	0	0	0
Q9UBG0Asn69	0	0	0	0	28.1917	40.1519	0	0	68.4084	58.551
Q9UBG0Asn140	0	0	0	0	0	0	0	0	100	93.7613
Q9UBG0Asn497	0	0	0	0	0	0	0	0	66.6667	100
Q9NXH8Asn314	66.6667	66.6667	0	0	0	0	0	0	0	0
Q9NX62Asn259	0	0	0	0	0	0	1.26867	2.49885	94.2166	97.4492
Q9NVP1Asn250	0	0	0	0	0	0	0	0	100	100
Q9NVI7Asn314	0	0	0	0	0	0	0	0	84.5881	100
Q9NVI7Asn389	0	0	0	0	0	0	0	0	35.4203	45.4589
Q9NR30Asn485	0	0	0	0	0	0	0	0	66.6667	66.6667
Q9NQC3Asn509	0	0	0	0	0	0	0	0	100	100
Q9HDC9Asn160	97.3944	95.6093	0	0	0	0	0	0	0	0
Q9HDC9Asn196	73.7584	83.4977	0.655125	4.82542	0	0	0	0	21.1427	9.08754
Q9HD45Asn174	0	0	0	0	8.2234	12.2001	46.3332	39.1681	41.5803	44.3168
Q9H330Asn551	90.9344	82.205	9.06561	1.03701	0	0	0	0	0	0
Q9H5V8Asn270	0	0	0	0	0	0	0	0	100	100
Q9H5V8Asn310	0	0	0	0	100	100	0	0	0	0
Q9H5V8Asn339	0	0	0	0	0	0	0	0	93.8596	66.6667
Q9H5V8Asn386	0	0	0	0	25.1014	39.2206	0	0	69.4995	51.3837
Q9H5V8Asn577	100	100	0	0	0	0	0	0	0	0
Q9H2P0Asn439	0	0	100	100	0	0	0	0	0	0
Q9H0A0Asn82	0	0	0	0	0	0	100	100	0	0
Q9BVK6Asn125	30.6779	8.71673	0	0	36.3684	64.9988	0	0	22.888	3.25579
Q9BU23Asn616	76.484	67.6769	0	0	0	0	0	0	9.73948	28.8631
Q9BRS8Asn337	0	0	0	0	0	0	0	0	66.6667	100
Q8WWI5Asn135	94.7213	89.0222	0	0	0	0	0	0	0	0
Q8TEM1Asn44	92.8964	99.2616	7.10358	0.73839	0	0	0	0	0	0
Q8TEM1Asn337	100	100	0	0	0	0	0	0	0	0
Q8TEM1Asn405	100	100	0	0	0	0	0	0	0	0
Q8TEM1Asn1441	99.5747	98.0525	0	0	0	0	0	0	0	0
Q8TCJ2Asn623	47.2494	39.633	45.1921	60.367	0	0	0	0	0	0
Q8TCJ2Asn627	63.5939	64.0916	33.4172	33.9166	0	0	0	0	0	0
Q8TCJ2Asn641	93.6734	93.9614	0	0	0	0	0	0	0	0
Q8NFQ8Asn286	57.4245	87.8318	9.24217	9.09283	0	0	0	0	0	0
Q8NBX0Asn215	0	0	0	0	0	0	0	0	64.322	66.6667
Q8NBJ4Asn109	0	0	0	0	0	0	0	0	31.0364	53.7512
Q8NBJ4Asn144	0	0	0	0	0	0	0	0	98.4825	78.4394
Q8N766Asn913	100	96.8823	0	0	0	0	0	0	0	0
Q8N1F7Asn244	0	0	0	0	0	0	0	0	100	100
Q8IWB1Asn27	97.5169	93.8026	0	0	0	0	0	0	0	0
Q7Z4H8Asn61	66.6667	100	0	0	0	0	0	0	0	0
Q7RTT4Asn64	0	0	0	0	64.5008	20.6706	0	0	33.1736	19.7858
Q7KZF4Asn101	0	0	0	0	0	0	100	100	0	0
Q6ZXV5Asn541	66.6667	66.6667	0	0	0	0	0	0	0	0
Q6ZRP7Asn218	0	0	0	0	0	0	0	0	100	100
Q6ZRP7Asn266	0	0	0	0	0	0	20.1397	18.8051	72.096	47.7654
Q6YHK3Asn337	54.6041	33.9793	0	0	0	0	0	0	45.3959	60.0198
Q6YHK3Asn419	44.8393	53.2618	0	0	0	0	0	0	55.1607	45.6584
Q5ZPR3Asn215	0	0	0	0	0	0	0	0	100	66.6667
Q5VWX1Asn179	0	0	0	0	0	0	0	0	66.6667	100
Q5VW38Asn169	0	0	0	0	0	0	0	0	100	100
Q5T4S7Asn990	0	0	0	0	0	0	66.6667	100	0	0
Q5T1H1Asn225	0	0	0	0	0	0	0	0	100	66.6667
Q5T1H1Asn2532	0	0	0	0	0	0	0	0	66.6667	66.6667
Q5JWF2Asn904	66.6667	66.6667	0	0	0	0	0	0	0	0
Q5JPE7Asn218	87.5357	88.4772	8.56861	11.311	0	0	0	0	0	0
Q5JPE7Asn369	100	86.4385	0	0	0	0	0	0	0	0
Q5JPE7Asn618	100	100	0	0	0	0	0	0	0	0
Q4KMQ2Asn226	0	0	0	0	0	0	66.6667	100	0	0
Q3V6T2Asn1055	100	100	0	0	0	0	0	0	0	0
Q09028Asn260	66.6667	66.6667	0	0	0	0	0	0	0	0
Q08722Asn73	100	100	0	0	0	0	0	0	0	0
Q08722Asn111	5.72	11.8184	0	0	15.4888	26.7469	0	0	70.2843	53.0138
Q08380Asn125	100	100	0	0	0	0	0	0	0	0
Q08380Asn398	50.7596	49.7442	0	0	0	0	0	0	0	0
Q08380Asn551	95.4223	100	0	0	0	0	0	0	0	0
Q07954Asn3333	0	0	66.6667	100	0	0	0	0	0	0
Q07020Asn40	0	0	0	0	0	0	66.6667	66.6667	0	0
Q03252Asn470	0	0	0	0	0	0	0	0	100	70.9765
Q01082Asn1527	0	0	0	0	0	0	42.8087	99.8465	0	0
Q00839Asn767	55.7831	18.786	0	0	0	0	0	0	0	0
P78536Asn498	53.458	14.9789	0	0	0	0	0	0	0	0
P78536Asn539	0	0	0	0	44.5983	64.291	0	0	0	0
P78536Asn594	75.1874	100	0	0	0	0	0	0	0	0
P78527Asn233	0	0	0	0	0	0	0	0	13.466	10.6035
P78527Asn1331	0	0	0	0	0	0	55.8235	24.6711	0	0
P78357Asn276	66.6667	66.6667	0	0	0	0	0	0	0	0
P78357Asn499	100	66.6667	0	0	0	0	0	0	0	0
P78357Asn518	100	100	0	0	0	0	0	0	0	0
P78357Asn1147	48.8242	57.1632	0	0	0	0	0	0	0	0
P78324Asn270	100	66.6667	0	0	0	0	0	0	0	0
P78324Asn479	0	0	0	0	0	0	100	66.6667	0	0
P68104Asn314	0	0	0	0	0	0	5.99116	43.7571	46.6005	46.3272
P62195Asn337	0	0	0	0	0	0	66.6667	66.6667	0	0
P61086Asn35	4.12842	53.5115	0	0	0	0	0	0	62.5382	46.4885
P60709Asn12	100	66.6667	0	0	0	0	0	0	0	0
P55209Asn267	0	0	0	0	2.10404	32.4751	0	0	64.5626	34.1915
P54756Asn299	0	0	0	0	0	0	0	0	25.1382	64.2575
P54709Asn124	1.19961	0.252573	0	0	44.4518	42.7603	15.398	21.6449	36.7174	33.4477
P53801Asn54	51.0229	89.5158	0	0	15.5448	6.26438	0	0	0	0
P51690Asn125	100	100	0	0	0	0	0	0	0	0
P50454Asn125	39.9816	23.1473	0	0	0	0	0	0	20.8264	41.7856
P50416Asn88	100	66.6667	0	0	0	0	0	0	0	0
P49792Asn1636	0	0	0	0	0	0	0	0	99.0276	99.3464
P49792Asn1754	0	0	0	0	0	0	0	0	66.6667	66.6667
P48960Asn371	0	0	0	0	0	0	0	0	55.7001	37.6977
P48634Asn203	0	0	0	0	0	0	66.6667	100	0	0
P48634Asn1438	0	0	0	0	0	0	16.3619	6.49602	70.6452	45.693
P48509Asn159	47.1591	49.9934	7.23318	2.45943	8.43198	8.09432	33.1916	31.557	3.62292	7.48761
P46977Asn548	60.2601	59.465	39.7399	40.535	0	0	0	0	0	0
P43308Asn88	70.3407	67.0772	26.2793	32.0705	0	0	0	0	0	0
P43308Asn104	77.2521	80.1964	0	0	22.7179	12.5894	0	0	0	0
P43307Asn136	64.017	61.8706	33.1155	37.0934	0.0238226	0.021129	0	0	2.84363	1.01486
P43307Asn191	100	100	0	0	0	0	0	0	0	0
P43121Asn418	0	0	0	0	0	0	66.6667	66.6667	0	0
P42765Asn272	0	0	0	0	100	94.3052	0	0	0	0
P42166Asn24	0	0	0	0	65.2649	64.7273	0	0	0	0
P41091Asn76	0	0	0	0	0	0	0	0	69.8506	87.2409
P36873Asn305	0	0	0	0	0	0	0	0	66.6667	66.6667
P36578Asn21	0	0	30.0515	30.2386	0	0	0	0	31.4389	56.0193
P35613Asn160	0	0	0	0	5.64356	4.92841	0	0	93.1221	95.0716
P35613Asn268	0	0	0	0	0	0	0	0	66.6667	66.6667
P35579Asn1007	0	0	0	0	66.6667	100	0	0	0	0
P35232Asn89	0	0	0	0	0	0	6.02501	20.4365	29.9082	23.7147
P33527Asn648	0	0	0	0	0	0	0	0	100	100
P33176Asn412	0	0	0	0	0	0	0	0	100	100
P30530Asn198	0	0	0	0	3.18981	26.9312	8.02567	2.09998	82.8955	66.6506
P30491Asn110	0	0	0	0	0	0	0	0	100	100
P29323Asn265	0	0	0	0	0	0	0	0	66.6667	100
P29317Asn435	0	0	0	0	0	0	0	0	39.132	86.3002
P27708Asn1324	0	0	0	0	0	0	0	0	85.9824	100
P26196Asn142	100	100	0	0	0	0	0	0	0	0
P26006Asn86	2.4268	1.46761	0	0	17.1954	9.67142	0	0	72.1538	77.157
P26006Asn107	0	0	0	0	0	0	0	0	55.3094	93.0599
P26006Asn265	6.30284	6.2201	0	0	0	0	81.9493	72.8103	8.1605	9.18622
P26006Asn573	10.0964	8.526	85.0455	90.7532	4.85819	0.72077	0	0	0	0
P26006Asn605	100	100	0	0	0	0	0	0	0	0
P26006Asn656	61.0247	82.168	0	0	0	0	38.9753	17.832	0	0
P26006Asn926	3.3698	1.34057	40.3939	38.4456	12.6399	16.0376	18.6005	26.5267	3.77586	10.3379
P26006Asn935	87.3834	94.1245	12.6166	5.87551	0	0	0	0	0	0
P25786Asn209	0	0	0	0	0	0	0	0	87.7537	93.0137
P23284Asn148	0	0	0	0	0	0	100	100	0	0
P23229Asn409	60.5234	41.6799	0	0	0	0	6.50756	5.07308	0.187164	25.7487
P23229Asn770	0	0	0	0	56.9302	40.0372	8.50451	5.83449	34.5653	54.1283
P23229Asn966	47.148	25.2303	5.84664	6.11979	19.0684	27.0959	22.5289	24.2499	2.77497	11.5734
P23229Asn997	66.6667	100	0	0	0	0	0	0	0	0
P21589Asn311	99.8373	100	0	0	0	0	0	0	0	0
P21589Asn333	0	0	0	0	10.061	5.10998	2.57344	0.365585	76.2407	87.4469
P21333Asn770	19.6432	6.32204	0	0	0	0	0	0	56.1626	58.2731
P21333Asn1374	0	0	0	0	0	0	66.6667	58.1338	0	0
P20700Asn580	66.6667	100	0	0	0	0	0	0	0	0
P20645Asn57	93.0662	95.9485	0	0	0	0	0	0	6.93381	4.05148
P20645Asn83	2.17477	2.81753	0	0	22.2219	19.6623	0.242122	0.643086	66.1968	67.5826
P20645Asn94	0	0	0	0	0	0	0	0	66.6667	100
P19440Asn511	0	0	0	0	0	0	66.6667	100	0	0
P18462Asn110	0	0	4.06825	4.41221	0	0	0	0	81.9833	79.6305
P18084Asn460	0	0	0	0	0	0	0	0	100	100
P18084Asn586	43.62	47.2996	8.6646	1.96096	0	0	0	0	0	0
P18084Asn654	0	0	0	0	0	0	31.9489	81.5839	4.08693	18.0527
P17301Asn105	0	0	0	0	0	0	29.1562	16.0346	58.8014	75.6506
P17301Asn112	100	100	0	0	0	0	0	0	0	0
P17301Asn432	100	100	0	0	0	0	0	0	0	0
P17301Asn1057	0	0	0	0	11.132	14.8197	0	0	87.0641	84.119
P16188Asn110	0	0	6.37839	0.386118	0	0	31.2559	11.5939	62.3657	88.02
P16070Asn57	0	0	24.2877	16.9578	2.35731	2.92268	9.97331	0.790692	63.3817	79.3288
P15151Asn105	0	0	0	0	0	0	0	0	100	32.336
P15151Asn120	0	0	0	0	0	0	25.0696	27.9944	74.7177	72.0056
P15151Asn313	0	0	0	0	0	0	0	0	100	66.6667
P15144Asn42	0	0	43.7763	42.8907	5.01484	3.50369	19.1846	13.8327	9.27026	6.74086
P15144Asn128	67.8823	45.28	16.3055	9.22159	15.7574	32.5835	0	0	0	0
P15144Asn234	65.3467	50.9574	10.0982	12.866	1.2302	1.22837	22.0835	31.606	0	0
P15144Asn265	0.102221	0.431469	0.0879996	0.317455	10.9567	11.9037	48.5924	47.7335	39.9937	39.2345
P15144Asn657	1.04196	7.09068	0	0	0	0	5.92491	3.12938	23.3118	9.72294
P15144Asn681	0	0	0	0	0	0	94.6615	99.7885	0	0
P15144Asn735	0	0	0	0	0	0	0	0	66.6667	29.5282
P15144Asn818	0	0	4.35272	7.84889	0	0	51.3941	28.8757	28.1315	53.6059
P15144Asn954	66.6667	100	0	0	0	0	0	0	0	0
P14625Asn217	88.1174	72.7942	11.8826	27.2058	0	0	0	0	0	0
P13987Asn43	0	0	2.60617	3.66912	5.98477	5.68842	6.54094	6.05162	84.1216	83.9065
P13473Asn257	7.56637	13.2868	0.407099	0.72992	60.9239	51.8931	1.09198	0.0911619	24.1631	30.6873
P13473Asn275	0	0	0	0	0	0	99.5939	96.7985	0	0
P13473Asn356	90.3702	88.6432	0	0	0	0	0	0	2.77528	4.46891
P11717Asn112	91.9356	56.8092	8.06436	9.85747	0	0	0	0	0	0
P11717Asn581	90.754	74.9244	2.07908	8.86761	0	0	0	0	0	0
P11717Asn747	0	0	3.16513	0.838095	21.8869	16.854	0	0	74.9479	75.3978
P11717Asn871	7.17214	4.97685	3.11683	0.817213	5.27468	10.1182	0	0	84.4364	84.0878
P11717Asn1312	0	0	57.7434	15.5784	0	0	0	0	0	0
P11717Asn1656	73.1169	54.1528	0	0	0	0	0	0	22.1583	45.8472
P11717Asn2136	0	0	3.63854	3.75538	3.5592	9.00394	60.9038	53.4599	31.8788	31.1133
P11279Asn84	0	0	0.59092	0.456048	8.02078	9.79243	1.20969	0.580992	85.8376	87.291
P11279Asn261	38.2619	43.9191	4.71987	4.9221	37.4942	35.1479	0	0	16.5675	11.1595
P11279Asn322	100	100	0	0	0	0	0	0	0	0
P10809Asn103	66.6667	66.6667	0	0	0	0	0	0	0	0
P10809Asn426	0	0	0	0	0	0	0	0	70.7125	66.6612
P09874Asn517	0	0	0	0	66.6667	47.9967	0	0	0	0
P08962Asn130	12.1831	6.29292	0	0	0	0	0	0	69.462	69.6893
P08670Asn337	0	0	0	0	0	0	0	0	66.6667	66.6667
P08648Asn84	0	0	4.63336	33.7162	95.3666	66.2838	0	0	0	0
P08648Asn182	0	0	0	0	0	0	0	0	66.6667	100
P08648Asn868	0	0	0	0	17.8563	9.91382	0	0	82.1437	90.0862
P08582Asn515	0	0	0	0	0	0	0	0	100	100
P08195Asn365	0	0	0	0	3.71392	1.75814	0	0	96.2861	98.2419
P08195Asn424	0	0	0	0	6.87801	0.412894	0	0	92.1867	98.1474
P06756Asn74	24.7553	27.0146	8.29189	6.52187	46.2989	42.209	0	0	19.325	22.6338
P06756Asn554	0	0	0	0	0	0	66.6667	65.6217	0	0
P06756Asn615	79.3692	78.8496	18.0125	18.9919	0	0	0	0	2.55896	1.82164
P06756Asn874	48.3103	23.6998	0	0	2.0597	6.20289	0	0	40.5017	29.9677
P06756Asn945	92.2072	100	0	0	0	0	0	0	0	0
P06733Asn102	0	0	0	0	0	0	56.9618	35.1248	3.46627	7.47308
P05787Asn272	0	0	0	0	0	0	0	0	66.6667	66.6667
P05556Asn25	0	0	0	0	0	0	52.9836	45.4666	18.3704	14.412
P05556Asn50	32.5627	34.0099	33.9906	31.8784	6.58471	6.98445	23.6084	15.3985	2.99068	11.5327
P05556Asn92	30.4652	12.841	31.4223	7.27203	5.50572	4.21119	1.82405	3.22897	27.3412	28.6296
P05556Asn94	54.4215	6.25958	0	0	0	0	0	0	29.9627	93.7404
P05556Asn212	45.4117	34.9224	10.7052	10.5374	10.8432	17.503	0.307496	0.133289	31.2635	34.4058
P05556Asn269	35.1778	22.5774	4.37483	1.93714	0	0	11.4736	14.4085	39.8642	56.4164
P05556Asn406	99.9963	96.9857	0	0	0	0	0	0	0	0
P05556Asn481	67.1821	53.2711	21.2945	38.9347	0.684185	5.8518	0	0	1.1202	0.94555
P05556Asn520	46.1952	33.8667	11.7497	10.3378	12.4065	14.1343	3.58661	2.63055	24.642	33.4578
P05556Asn584	0	0	36.1042	30.3797	34.5729	38.5258	24.9468	28.1698	0	0
P05556Asn653	0	0	0	0	0	0	0	0	34.2527	34.7652
P05556Asn669	31.9455	22.7378	8.52079	4.36809	12.0576	7.93096	0.350248	0.022902	45.9112	55.7775
P05362Asn130	0	0	0	0	0	0	0	0	54.8748	43.4514
P05106Asn125	0	0	0	0	0	0	0	0	66.6117	66.6667
P04844Asn106	100	100	0	0	0	0	0	0	0	0
P04844Asn265	100	66.6667	0	0	0	0	0	0	0	0
P04406Asn239	0	0	0	0	0	0	0	0	100	100
P02786Asn251	0	0	0	0	23.7909	31.6355	0	0	76.2091	68.3645
P02786Asn727	87.9703	85.2576	11.179	10.7074	0.790749	0.380626	0	0	0	0
P02545Asn456	0	0	0	0	0	0	0	0	100	66.6667
P00533Asn352	100	88.6139	0	0	0	0	0	0	0	0
P00533Asn361	83.6584	86.4964	12.607	13.5036	0	0	0	0	0	0
P00533Asn568	30.202	46.8357	0	0	0	0	0	0	69.798	53.1643
P00533Asn603	0	0	0	0	0	0	0	0	64.2715	20.2263
P00533Asn623	66.6667	43.3132	0	0	0	0	0	0	0	0
O96005Asn295	100	100	0	0	0	0	0	0	0	0
O95970Asn192	66.6667	66.6667	0	0	0	0	0	0	0	0
O95297Asn50	0	0	0	0	0	0	0	0	59.4736	100
O76021Asn189	0	0	0	0	0	0	0	0	58.5586	99.921
O75976Asn522	0	0	0	0	0	0	0	0	74.4921	78.6647
O75976Asn626	52.8702	15.5309	0	0	0	0	47.1298	50.1986	0	0
O75976Asn978	0	0	0	0	32.9887	16.9055	0	0	20.1496	48.4009
O75976Asn1070	34.0587	35.9096	0	0	58.3942	56.1011	0	0	7.54709	7.98931
O75962Asn1011	0	0	0	0	66.6667	66.6667	0	0	0	0
O75947Asn35	0	0	0	0	0	0	0	0	66.6667	66.6667
O75718Asn87	70.3103	42.7891	0	0	0	0	0	0	0	0
O75694Asn1088	0	0	0	0	0	0	0	0	100	100
O75477Asn106	96.855	92.1158	0	0	0	0	0	0	0	0
O75390Asn15	0	0	0	0	0	0	0	0	67.946	64.4422
O75306Asn250	0	0	0	0	0	0	0	0	78.5856	81.7617
O75306Asn270	0	0	0	0	0	0	0	0	100	100
O75152Asn33	0	0	0	0	1.81108	3.6795	0	0	89.4211	39.7691
O60716Asn434	0	0	0	0	0	0	0	0	66.6667	66.6667
O60716Asn809	0	0	0	0	0	0	78.4233	42.1989	21.5767	29.577
O60637Asn167	69.1528	58.8002	20.5023	7.76004	8.90845	19.8016	0	0	1.22125	1.86638
O43795Asn1117	0	0	0	0	0	0	0	0	100	66.6667
O43707Asn821	0	0	0	0	0	0	100	100	0	0
O43390Asn256	0	0	0	0	0	0	0	0	91.5838	89.3311
O15198Asn322	0	0	0	0	0	0	0	0	100	100
O15118Asn122	0	0	0	0	99.1957	99.8428	0	0	0	0
O15118Asn598	20.6659	14.7037	11.7019	4.35371	26.367	33.0697	31.2126	28.906	0	0
O15118Asn968	0	0	0	0	1.14139	1.74158	0	0	96.9904	84.0606
O15031Asn528	0	0	0	0	0	0	100	100	0	0
O15031Asn1002	83.5032	87.7234	16.4968	12.2766	0	0	0	0	0	0
O14786Asn150	4.37483	8.01523	0	0	0	0	42.2149	32.476	43.0077	53.1183
O14786Asn261	0	0	0	0	0	0	0	0	100	66.6667
O14786Asn522	0	0	0	0	0	0	0	0	100	92.9812
O14672Asn278	84.2543	74.1498	15.7457	25.8502	0	0	0	0	0	0
O14672Asn439	46.2424	52.4965	0	0	0	0	5.54658	4.08342	46.461	38.9174
O14672Asn551	0	0	0	0	26.9554	15.7032	0	0	73.0446	84.2968
O14497Asn742	0	0	0	0	66.6667	66.6667	0	0	0	0
O00592Asn360	0	0	0	0	6.83173	8.77812	0	0	88.4729	85.4416
O00571Asn551	0	0	0	0	0	0	100	100	0	0
O00469Asn696	99.761	100	0	0	0	0	0	0	0	0
O00469Asn725	0	0	0	0	0	0	0	0	96.1116	36.5008
O00461Asn257	0	0	0	0	0	0	0	0	71.2331	46.3348
O00159Asn56	0	0	0	0	0	0	49.1018	3.65703	50.8982	96.343
O00159Asn194	0	0	0	0	0	0	0	0	66.6667	66.6667
Q4KMQ2Asn790	0	0	0	0	0	0	0	0	3.16443	5.96755
Q4KMQ2Asn153	0	0	0	0	0	0	0	0	13.5975	7.35664
Q96T58Asn1819	0	0	0	0	0	0	0	0	31.694	57.4924
O00469Asn209	100	100	0	0	0	0	0	0	0	0
P17301Asn343	0	0	0	0	0	0	100	100	0	0
P11279Asn103	84.6311	59.8375	0	0	0	0	0	0	0	0
Q4KMQ2Asn361	91.5615	98.4302	0	0	0	0	0	0	0	0
Q96HE7Asn280	70.852	85.4313	0	0	0	0	0	0	0	0
Q9H5V8Asn512	100	100	0	0	0	0	0	0	0	0
Q92542Asn45	96.1019	99.9293	0	0	0	0	0	0	0	0
Q9Y4L1Asn515	100	100	0	0	0	0	0	0	0	0
P48960Asn453	0	0	0	0	0	0	0	0	100	100
Q9Y4L1Asn869	92.7255	88.1381	0	0	0	0	0	0	0	0

## Sheet: 5 glycosites of ITA5, ITB1
Protein name	Uniprot ID	PDB model	Glycosite (Asn residue number)	Glycan composition	log2 foldchange
ITA5_HUMAN Integrin alpha-5 OS=Homo sapiens GN=ITGA5 PE=1 SV=2	P08648	3vi4	84	HexNAc(4)Hex(5)Fuc(1)	-0.524829
ITA5_HUMAN Integrin alpha-5 OS=Homo sapiens GN=ITGA5 PE=1 SV=2	P08648	3vi4	84	HexNAc(4)Hex(6)	2.86331
ITA5_HUMAN Integrin alpha-5 OS=Homo sapiens GN=ITGA5 PE=1 SV=2	P08648	3vi4	182	HexNAc(4)Hex(5)Fuc(1)NeuAc(1)	0.584963
ITA5_HUMAN Integrin alpha-5 OS=Homo sapiens GN=ITGA5 PE=1 SV=2	P08648	3vi4	868	HexNAc(4)Hex(5)Fuc(1)	-1.71612
ITA5_HUMAN Integrin alpha-5 OS=Homo sapiens GN=ITGA5 PE=1 SV=2	P08648	3vi4	868	HexNAc(4)Hex(5)Fuc(1)NeuAc(2)	-0.820629
ITA5_HUMAN Integrin alpha-5 OS=Homo sapiens GN=ITGA5 PE=1 SV=2	P08648	3vi4	868	HexNAc(4)Hex(5)Fuc(3)	-0.718852
ITA5_HUMAN Integrin alpha-5 OS=Homo sapiens GN=ITGA5 PE=1 SV=2	P08648	3vi4	868	HexNAc(4)Hex(5)Fuc(1)NeuAc(1)	0.501404
ITA5_HUMAN Integrin alpha-5 OS=Homo sapiens GN=ITGA5 PE=1 SV=2	P08648	3vi4	868	HexNAc(4)Hex(5)Fuc(3)NeuAc(1)	0.804421
ITB1_HUMAN Integrin beta-1 OS=Homo sapiens GN=ITGB1 PE=1 SV=2	P05556	3vi4	25	HexNAc(4)Hex(7)NeuAc(1)	-10.6761
ITB1_HUMAN Integrin beta-1 OS=Homo sapiens GN=ITGB1 PE=1 SV=2	P05556	3vi4	25	HexNAc(4)Hex(7)Fuc(1)NeuAc(1)	-8.64742
ITB1_HUMAN Integrin beta-1 OS=Homo sapiens GN=ITGB1 PE=1 SV=2	P05556	3vi4	25	HexNAc(3)Hex(4)Fuc(1)NeuAc(1)	-1.91885
ITB1_HUMAN Integrin beta-1 OS=Homo sapiens GN=ITGB1 PE=1 SV=2	P05556	3vi4	25	HexNAc(6)Hex(6)NeuAc(1)	-1.89722
ITB1_HUMAN Integrin beta-1 OS=Homo sapiens GN=ITGB1 PE=1 SV=2	P05556	3vi4	25	HexNAc(4)Hex(6)NeuAc(1)	-0.740062
ITB1_HUMAN Integrin beta-1 OS=Homo sapiens GN=ITGB1 PE=1 SV=2	P05556	3vi4	25	HexNAc(7)Hex(4)NeuAc(1)	-0.0574659
ITB1_HUMAN Integrin beta-1 OS=Homo sapiens GN=ITGB1 PE=1 SV=2	P05556	3vi4	25	HexNAc(5)Hex(5)Fuc(4)NeuAc(2)	0.410941
ITB1_HUMAN Integrin beta-1 OS=Homo sapiens GN=ITGB1 PE=1 SV=2	P05556	3vi4	25	HexNAc(4)Hex(6)Fuc(2)NeuAc(1)	0.738925
ITB1_HUMAN Integrin beta-1 OS=Homo sapiens GN=ITGB1 PE=1 SV=2	P05556	3vi4	25	HexNAc(7)Hex(6)Fuc(4)NeuAc(2)	1.1953
ITB1_HUMAN Integrin beta-1 OS=Homo sapiens GN=ITGB1 PE=1 SV=2	P05556	3vi4	25	HexNAc(5)Hex(5)Fuc(2)NeuAc(2)	1.40254
ITB1_HUMAN Integrin beta-1 OS=Homo sapiens GN=ITGB1 PE=1 SV=2	P05556	3vi4	25	HexNAc(5)Hex(5)NeuAc(1)	2.34089
ITB1_HUMAN Integrin beta-1 OS=Homo sapiens GN=ITGB1 PE=1 SV=2	P05556	3vi4	50	HexNAc(4)Hex(6)	-3.65023
ITB1_HUMAN Integrin beta-1 OS=Homo sapiens GN=ITGB1 PE=1 SV=2	P05556	3vi4	50	HexNAc(4)Hex(6)Fuc(1)	-2.83335
ITB1_HUMAN Integrin beta-1 OS=Homo sapiens GN=ITGB1 PE=1 SV=2	P05556	3vi4	50	HexNAc(3)Hex(6)NeuAc(1)	-0.794827
ITB1_HUMAN Integrin beta-1 OS=Homo sapiens GN=ITGB1 PE=1 SV=2	P05556	3vi4	50	HexNAc(4)Hex(3)Fuc(3)	-0.676259
ITB1_HUMAN Integrin beta-1 OS=Homo sapiens GN=ITGB1 PE=1 SV=2	P05556	3vi4	50	HexNAc(5)Hex(5)Fuc(1)	-0.67195
ITB1_HUMAN Integrin beta-1 OS=Homo sapiens GN=ITGB1 PE=1 SV=2	P05556	3vi4	50	HexNAc(3)Hex(6)	-0.51354
ITB1_HUMAN Integrin beta-1 OS=Homo sapiens GN=ITGB1 PE=1 SV=2	P05556	3vi4	50	HexNAc(3)Hex(5)	-0.348445
ITB1_HUMAN Integrin beta-1 OS=Homo sapiens GN=ITGB1 PE=1 SV=2	P05556	3vi4	50	HexNAc(2)Hex(7)	-0.25134
ITB1_HUMAN Integrin beta-1 OS=Homo sapiens GN=ITGB1 PE=1 SV=2	P05556	3vi4	50	HexNAc(2)Hex(6)	0.0531492
ITB1_HUMAN Integrin beta-1 OS=Homo sapiens GN=ITGB1 PE=1 SV=2	P05556	3vi4	50	HexNAc(2)Hex(11)Fuc(1)	0.0685685
ITB1_HUMAN Integrin beta-1 OS=Homo sapiens GN=ITGB1 PE=1 SV=2	P05556	3vi4	50	HexNAc(2)Hex(8)	0.126813
ITB1_HUMAN Integrin beta-1 OS=Homo sapiens GN=ITGB1 PE=1 SV=2	P05556	3vi4	50	HexNAc(4)Hex(4)	0.147296
ITB1_HUMAN Integrin beta-1 OS=Homo sapiens GN=ITGB1 PE=1 SV=2	P05556	3vi4	50	HexNAc(2)Hex(9)	0.172074
ITB1_HUMAN Integrin beta-1 OS=Homo sapiens GN=ITGB1 PE=1 SV=2	P05556	3vi4	50	HexNAc(7)Hex(3)	0.229206
ITB1_HUMAN Integrin beta-1 OS=Homo sapiens GN=ITGB1 PE=1 SV=2	P05556	3vi4	50	HexNAc(2)Hex(5)Fuc(1)	0.310983
ITB1_HUMAN Integrin beta-1 OS=Homo sapiens GN=ITGB1 PE=1 SV=2	P05556	3vi4	50	HexNAc(4)Hex(7)	0.321841
ITB1_HUMAN Integrin beta-1 OS=Homo sapiens GN=ITGB1 PE=1 SV=2	P05556	3vi4	50	HexNAc(5)Hex(4)Fuc(2)	0.383898
ITB1_HUMAN Integrin beta-1 OS=Homo sapiens GN=ITGB1 PE=1 SV=2	P05556	3vi4	50	HexNAc(2)Hex(6)Fuc(1)	0.394042
ITB1_HUMAN Integrin beta-1 OS=Homo sapiens GN=ITGB1 PE=1 SV=2	P05556	3vi4	50	HexNAc(6)Hex(3)	0.454857
ITB1_HUMAN Integrin beta-1 OS=Homo sapiens GN=ITGB1 PE=1 SV=2	P05556	3vi4	50	HexNAc(6)Hex(6)NeuAc(2)	0.586582
ITB1_HUMAN Integrin beta-1 OS=Homo sapiens GN=ITGB1 PE=1 SV=2	P05556	3vi4	50	HexNAc(4)Hex(4)Fuc(1)NeuAc(1)	0.693902
ITB1_HUMAN Integrin beta-1 OS=Homo sapiens GN=ITGB1 PE=1 SV=2	P05556	3vi4	50	HexNAc(5)Hex(6)	1.01825
ITB1_HUMAN Integrin beta-1 OS=Homo sapiens GN=ITGB1 PE=1 SV=2	P05556	3vi4	50	HexNAc(5)Hex(6)Fuc(3)NeuAc(2)	1.68946
ITB1_HUMAN Integrin beta-1 OS=Homo sapiens GN=ITGB1 PE=1 SV=2	P05556	3vi4	50	HexNAc(4)Hex(4)Fuc(3)	1.75695
ITB1_HUMAN Integrin beta-1 OS=Homo sapiens GN=ITGB1 PE=1 SV=2	P05556	3vi4	50	HexNAc(5)Hex(3)	1.78174
ITB1_HUMAN Integrin beta-1 OS=Homo sapiens GN=ITGB1 PE=1 SV=2	P05556	3vi4	50	HexNAc(5)Hex(4)NeuAc(1)	1.7925
ITB1_HUMAN Integrin beta-1 OS=Homo sapiens GN=ITGB1 PE=1 SV=2	P05556	3vi4	50	HexNAc(5)Hex(6)Fuc(3)NeuAc(1)	1.83243
ITB1_HUMAN Integrin beta-1 OS=Homo sapiens GN=ITGB1 PE=1 SV=2	P05556	3vi4	50	HexNAc(5)Hex(7)Fuc(2)NeuAc(2)	1.9033
ITB1_HUMAN Integrin beta-1 OS=Homo sapiens GN=ITGB1 PE=1 SV=2	P05556	3vi4	50	HexNAc(5)Hex(6)Fuc(1)NeuAc(1)	2.04335
ITB1_HUMAN Integrin beta-1 OS=Homo sapiens GN=ITGB1 PE=1 SV=2	P05556	3vi4	50	HexNAc(5)Hex(6)Fuc(3)	2.86652
ITB1_HUMAN Integrin beta-1 OS=Homo sapiens GN=ITGB1 PE=1 SV=2	P05556	3vi4	50	HexNAc(5)Hex(6)Fuc(1)NeuAc(2)	2.95806
ITB1_HUMAN Integrin beta-1 OS=Homo sapiens GN=ITGB1 PE=1 SV=2	P05556	3vi4	50	HexNAc(5)Hex(7)NeuAc(2)	3.00042
ITB1_HUMAN Integrin beta-1 OS=Homo sapiens GN=ITGB1 PE=1 SV=2	P05556	3vi4	50	HexNAc(5)Hex(6)Fuc(1)NeuAc(3)	4.68459
ITB1_HUMAN Integrin beta-1 OS=Homo sapiens GN=ITGB1 PE=1 SV=2	P05556	3vi4	94	HexNAc(7)Hex(7)Fuc(3)NeuAc(1)	-4.6922
ITB1_HUMAN Integrin beta-1 OS=Homo sapiens GN=ITGB1 PE=1 SV=2	P05556	3vi4	94	HexNAc(2)Hex(9)	-3.12004
ITB1_HUMAN Integrin beta-1 OS=Homo sapiens GN=ITGB1 PE=1 SV=2	P05556	3vi4	94	HexNAc(6)Hex(6)NeuAc(1)	-2.32386
ITB1_HUMAN Integrin beta-1 OS=Homo sapiens GN=ITGB1 PE=1 SV=2	P05556	3vi4	94	HexNAc(3)Hex(4)	-2.11136
ITB1_HUMAN Integrin beta-1 OS=Homo sapiens GN=ITGB1 PE=1 SV=2	P05556	3vi4	94	HexNAc(2)Hex(3)	-1.24641
ITB1_HUMAN Integrin beta-1 OS=Homo sapiens GN=ITGB1 PE=1 SV=2	P05556	3vi4	94	HexNAc(6)Hex(5)Fuc(2)NeuAc(1)	-1.00188
ITB1_HUMAN Integrin beta-1 OS=Homo sapiens GN=ITGB1 PE=1 SV=2	P05556	3vi4	94	HexNAc(7)Hex(6)Fuc(3)NeuAc(1)	-0.626081
ITB1_HUMAN Integrin beta-1 OS=Homo sapiens GN=ITGB1 PE=1 SV=2	P05556	3vi4	94	HexNAc(2)Hex(3)Fuc(1)	-0.386703
ITB1_HUMAN Integrin beta-1 OS=Homo sapiens GN=ITGB1 PE=1 SV=2	P05556	3vi4	94	HexNAc(6)Hex(5)Fuc(1)NeuAc(2)	0.242459
ITB1_HUMAN Integrin beta-1 OS=Homo sapiens GN=ITGB1 PE=1 SV=2	P05556	3vi4	94	HexNAc(4)Hex(7)NeuAc(1)	0.656807
ITB1_HUMAN Integrin beta-1 OS=Homo sapiens GN=ITGB1 PE=1 SV=2	P05556	3vi4	94	HexNAc(4)Hex(7)Fuc(1)NeuAc(1)	1.02857
ITB1_HUMAN Integrin beta-1 OS=Homo sapiens GN=ITGB1 PE=1 SV=2	P05556	3vi4	94	HexNAc(5)Hex(5)Fuc(1)NeuAc(2)	1.6455
ITB1_HUMAN Integrin beta-1 OS=Homo sapiens GN=ITGB1 PE=1 SV=2	P05556	3vi4	94	HexNAc(4)Hex(4)Fuc(3)NeuAc(1)	1.72634
ITB1_HUMAN Integrin beta-1 OS=Homo sapiens GN=ITGB1 PE=1 SV=2	P05556	3vi4	94	HexNAc(7)Hex(7)Fuc(4)NeuAc(4)	2.44529
ITB1_HUMAN Integrin beta-1 OS=Homo sapiens GN=ITGB1 PE=1 SV=2	P05556	3vi4	94	HexNAc(7)Hex(6)NeuAc(3)	3.75297
ITB1_HUMAN Integrin beta-1 OS=Homo sapiens GN=ITGB1 PE=1 SV=2	P05556	3vi4	212	HexNAc(6)Hex(5)Fuc(3)	-4.59674
ITB1_HUMAN Integrin beta-1 OS=Homo sapiens GN=ITGB1 PE=1 SV=2	P05556	3vi4	212	HexNAc(5)Hex(5)NeuAc(2)	-2.64284
ITB1_HUMAN Integrin beta-1 OS=Homo sapiens GN=ITGB1 PE=1 SV=2	P05556	3vi4	212	HexNAc(6)Hex(4)	-1.4331
ITB1_HUMAN Integrin beta-1 OS=Homo sapiens GN=ITGB1 PE=1 SV=2	P05556	3vi4	212	HexNAc(3)Hex(4)	-1.10337
ITB1_HUMAN Integrin beta-1 OS=Homo sapiens GN=ITGB1 PE=1 SV=2	P05556	3vi4	212	HexNAc(6)Hex(7)Fuc(3)NeuAc(1)	-0.872898
ITB1_HUMAN Integrin beta-1 OS=Homo sapiens GN=ITGB1 PE=1 SV=2	P05556	3vi4	212	HexNAc(6)Hex(7)Fuc(1)NeuAc(2)	-0.865852
ITB1_HUMAN Integrin beta-1 OS=Homo sapiens GN=ITGB1 PE=1 SV=2	P05556	3vi4	212	HexNAc(4)Hex(5)Fuc(2)NeuAc(2)	-0.848062
ITB1_HUMAN Integrin beta-1 OS=Homo sapiens GN=ITGB1 PE=1 SV=2	P05556	3vi4	212	HexNAc(5)Hex(6)Fuc(3)NeuAc(1)	-0.630846
ITB1_HUMAN Integrin beta-1 OS=Homo sapiens GN=ITGB1 PE=1 SV=2	P05556	3vi4	212	HexNAc(6)Hex(7)Fuc(1)NeuAc(3)	-0.586756
ITB1_HUMAN Integrin beta-1 OS=Homo sapiens GN=ITGB1 PE=1 SV=2	P05556	3vi4	212	HexNAc(2)Hex(9)	-0.584055
ITB1_HUMAN Integrin beta-1 OS=Homo sapiens GN=ITGB1 PE=1 SV=2	P05556	3vi4	212	HexNAc(2)Hex(8)	-0.543166
ITB1_HUMAN Integrin beta-1 OS=Homo sapiens GN=ITGB1 PE=1 SV=2	P05556	3vi4	212	HexNAc(6)Hex(7)Fuc(3)NeuAc(2)	-0.45171
ITB1_HUMAN Integrin beta-1 OS=Homo sapiens GN=ITGB1 PE=1 SV=2	P05556	3vi4	212	HexNAc(6)Hex(7)Fuc(1)	-0.308193
ITB1_HUMAN Integrin beta-1 OS=Homo sapiens GN=ITGB1 PE=1 SV=2	P05556	3vi4	212	HexNAc(6)Hex(7)Fuc(1)NeuAc(1)	-0.0272441
ITB1_HUMAN Integrin beta-1 OS=Homo sapiens GN=ITGB1 PE=1 SV=2	P05556	3vi4	212	HexNAc(2)Hex(7)	-0.0225257
ITB1_HUMAN Integrin beta-1 OS=Homo sapiens GN=ITGB1 PE=1 SV=2	P05556	3vi4	212	HexNAc(2)Hex(10)	-0.00092168
ITB1_HUMAN Integrin beta-1 OS=Homo sapiens GN=ITGB1 PE=1 SV=2	P05556	3vi4	212	HexNAc(4)Hex(5)Fuc(3)	-0.000493893
ITB1_HUMAN Integrin beta-1 OS=Homo sapiens GN=ITGB1 PE=1 SV=2	P05556	3vi4	212	HexNAc(5)Hex(6)Fuc(1)	0.0697957
ITB1_HUMAN Integrin beta-1 OS=Homo sapiens GN=ITGB1 PE=1 SV=2	P05556	3vi4	212	HexNAc(7)Hex(3)	0.119354
ITB1_HUMAN Integrin beta-1 OS=Homo sapiens GN=ITGB1 PE=1 SV=2	P05556	3vi4	212	HexNAc(7)Hex(6)Fuc(3)NeuAc(1)	0.189387
ITB1_HUMAN Integrin beta-1 OS=Homo sapiens GN=ITGB1 PE=1 SV=2	P05556	3vi4	212	HexNAc(2)Hex(6)	0.261514
ITB1_HUMAN Integrin beta-1 OS=Homo sapiens GN=ITGB1 PE=1 SV=2	P05556	3vi4	212	HexNAc(5)Hex(6)Fuc(1)NeuAc(1)	0.265465
ITB1_HUMAN Integrin beta-1 OS=Homo sapiens GN=ITGB1 PE=1 SV=2	P05556	3vi4	212	HexNAc(2)Hex(4)	0.273826
ITB1_HUMAN Integrin beta-1 OS=Homo sapiens GN=ITGB1 PE=1 SV=2	P05556	3vi4	212	HexNAc(5)Hex(6)Fuc(3)	0.278168
ITB1_HUMAN Integrin beta-1 OS=Homo sapiens GN=ITGB1 PE=1 SV=2	P05556	3vi4	212	HexNAc(6)Hex(7)Fuc(1)NeuAc(4)	0.297294
ITB1_HUMAN Integrin beta-1 OS=Homo sapiens GN=ITGB1 PE=1 SV=2	P05556	3vi4	212	HexNAc(4)Hex(5)Fuc(1)NeuAc(1)	0.490242
ITB1_HUMAN Integrin beta-1 OS=Homo sapiens GN=ITGB1 PE=1 SV=2	P05556	3vi4	212	HexNAc(6)Hex(3)	0.5922
ITB1_HUMAN Integrin beta-1 OS=Homo sapiens GN=ITGB1 PE=1 SV=2	P05556	3vi4	212	HexNAc(4)Hex(5)Fuc(1)	0.640348
ITB1_HUMAN Integrin beta-1 OS=Homo sapiens GN=ITGB1 PE=1 SV=2	P05556	3vi4	212	HexNAc(4)Hex(5)NeuAc(2)	0.802281
ITB1_HUMAN Integrin beta-1 OS=Homo sapiens GN=ITGB1 PE=1 SV=2	P05556	3vi4	212	HexNAc(5)Hex(4)Fuc(3)	0.852622
ITB1_HUMAN Integrin beta-1 OS=Homo sapiens GN=ITGB1 PE=1 SV=2	P05556	3vi4	212	HexNAc(4)Hex(5)Fuc(1)NeuAc(2)	1.18227
ITB1_HUMAN Integrin beta-1 OS=Homo sapiens GN=ITGB1 PE=1 SV=2	P05556	3vi4	212	HexNAc(5)Hex(6)Fuc(1)NeuAc(2)	1.1931
ITB1_HUMAN Integrin beta-1 OS=Homo sapiens GN=ITGB1 PE=1 SV=2	P05556	3vi4	212	HexNAc(7)Hex(4)	1.40205
ITB1_HUMAN Integrin beta-1 OS=Homo sapiens GN=ITGB1 PE=1 SV=2	P05556	3vi4	212	HexNAc(6)Hex(7)Fuc(5)	1.62563
ITB1_HUMAN Integrin beta-1 OS=Homo sapiens GN=ITGB1 PE=1 SV=2	P05556	3vi4	212	HexNAc(5)Hex(6)Fuc(1)NeuAc(3)	1.83085
ITB1_HUMAN Integrin beta-1 OS=Homo sapiens GN=ITGB1 PE=1 SV=2	P05556	3vi4	212	HexNAc(6)Hex(5)Fuc(3)NeuAc(1)	2.2488
ITB1_HUMAN Integrin beta-1 OS=Homo sapiens GN=ITGB1 PE=1 SV=2	P05556	3vi4	212	HexNAc(6)Hex(6)Fuc(2)NeuAc(2)	2.76036
ITB1_HUMAN Integrin beta-1 OS=Homo sapiens GN=ITGB1 PE=1 SV=2	P05556	3vi4	212	HexNAc(4)Hex(4)Fuc(2)NeuAc(1)	2.93237
ITB1_HUMAN Integrin beta-1 OS=Homo sapiens GN=ITGB1 PE=1 SV=2	P05556	3vi4	269	HexNAc(7)Hex(6)Fuc(4)NeuAc(2)	-1.43647
ITB1_HUMAN Integrin beta-1 OS=Homo sapiens GN=ITGB1 PE=1 SV=2	P05556	3vi4	269	HexNAc(4)Hex(5)	-1.1753
ITB1_HUMAN Integrin beta-1 OS=Homo sapiens GN=ITGB1 PE=1 SV=2	P05556	3vi4	269	HexNAc(2)Hex(9)	-0.672924
ITB1_HUMAN Integrin beta-1 OS=Homo sapiens GN=ITGB1 PE=1 SV=2	P05556	3vi4	269	HexNAc(2)Hex(8)	-0.475388
ITB1_HUMAN Integrin beta-1 OS=Homo sapiens GN=ITGB1 PE=1 SV=2	P05556	3vi4	269	HexNAc(7)Hex(6)Fuc(3)NeuAc(2)	0.225943
ITB1_HUMAN Integrin beta-1 OS=Homo sapiens GN=ITGB1 PE=1 SV=2	P05556	3vi4	269	HexNAc(3)Hex(5)NeuAc(1)	0.328592
ITB1_HUMAN Integrin beta-1 OS=Homo sapiens GN=ITGB1 PE=1 SV=2	P05556	3vi4	269	HexNAc(7)Hex(6)Fuc(5)NeuAc(1)	0.640077
ITB1_HUMAN Integrin beta-1 OS=Homo sapiens GN=ITGB1 PE=1 SV=2	P05556	3vi4	406	HexNAc(2)Hex(9)	-0.0441025
ITB1_HUMAN Integrin beta-1 OS=Homo sapiens GN=ITGB1 PE=1 SV=2	P05556	3vi4	481	HexNAc(2)Hex(7)	-0.383467
ITB1_HUMAN Integrin beta-1 OS=Homo sapiens GN=ITGB1 PE=1 SV=2	P05556	3vi4	481	HexNAc(2)Hex(9)	-0.357264
ITB1_HUMAN Integrin beta-1 OS=Homo sapiens GN=ITGB1 PE=1 SV=2	P05556	3vi4	481	HexNAc(7)Hex(5)Fuc(1)NeuAc(1)	-0.244536
ITB1_HUMAN Integrin beta-1 OS=Homo sapiens GN=ITGB1 PE=1 SV=2	P05556	3vi4	481	HexNAc(2)Hex(8)	-0.226448
ITB1_HUMAN Integrin beta-1 OS=Homo sapiens GN=ITGB1 PE=1 SV=2	P05556	3vi4	520	HexNAc(3)Hex(4)NeuAc(1)	-2.85852
ITB1_HUMAN Integrin beta-1 OS=Homo sapiens GN=ITGB1 PE=1 SV=2	P05556	3vi4	520	HexNAc(6)Hex(6)Fuc(3)NeuAc(1)	-2.77133
ITB1_HUMAN Integrin beta-1 OS=Homo sapiens GN=ITGB1 PE=1 SV=2	P05556	3vi4	520	HexNAc(6)Hex(6)Fuc(1)NeuAc(2)	-2.69075
ITB1_HUMAN Integrin beta-1 OS=Homo sapiens GN=ITGB1 PE=1 SV=2	P05556	3vi4	520	HexNAc(6)Hex(7)Fuc(5)	-2.19735
ITB1_HUMAN Integrin beta-1 OS=Homo sapiens GN=ITGB1 PE=1 SV=2	P05556	3vi4	520	HexNAc(6)Hex(6)NeuAc(3)	-1.9018
ITB1_HUMAN Integrin beta-1 OS=Homo sapiens GN=ITGB1 PE=1 SV=2	P05556	3vi4	520	HexNAc(7)Hex(5)Fuc(5)NeuAc(1)	-1.46798
ITB1_HUMAN Integrin beta-1 OS=Homo sapiens GN=ITGB1 PE=1 SV=2	P05556	3vi4	520	HexNAc(6)Hex(7)Fuc(5)NeuAc(2)	-1.38483
ITB1_HUMAN Integrin beta-1 OS=Homo sapiens GN=ITGB1 PE=1 SV=2	P05556	3vi4	520	HexNAc(6)Hex(6)Fuc(5)NeuAc(1)	-1.28081
ITB1_HUMAN Integrin beta-1 OS=Homo sapiens GN=ITGB1 PE=1 SV=2	P05556	3vi4	520	HexNAc(2)Hex(9)	-0.534625
ITB1_HUMAN Integrin beta-1 OS=Homo sapiens GN=ITGB1 PE=1 SV=2	P05556	3vi4	520	HexNAc(6)Hex(4)	-0.496006
ITB1_HUMAN Integrin beta-1 OS=Homo sapiens GN=ITGB1 PE=1 SV=2	P05556	3vi4	520	HexNAc(2)Hex(8)	-0.495773
ITB1_HUMAN Integrin beta-1 OS=Homo sapiens GN=ITGB1 PE=1 SV=2	P05556	3vi4	520	HexNAc(6)Hex(7)Fuc(1)NeuAc(1)	-0.323268
ITB1_HUMAN Integrin beta-1 OS=Homo sapiens GN=ITGB1 PE=1 SV=2	P05556	3vi4	520	HexNAc(2)Hex(7)	-0.315464
ITB1_HUMAN Integrin beta-1 OS=Homo sapiens GN=ITGB1 PE=1 SV=2	P05556	3vi4	520	HexNAc(6)Hex(3)	-0.197754
ITB1_HUMAN Integrin beta-1 OS=Homo sapiens GN=ITGB1 PE=1 SV=2	P05556	3vi4	520	HexNAc(2)Hex(6)	-0.100599
ITB1_HUMAN Integrin beta-1 OS=Homo sapiens GN=ITGB1 PE=1 SV=2	P05556	3vi4	520	HexNAc(4)Hex(3)Fuc(2)	-0.0291319
ITB1_HUMAN Integrin beta-1 OS=Homo sapiens GN=ITGB1 PE=1 SV=2	P05556	3vi4	520	HexNAc(7)Hex(3)	-0.00221587
ITB1_HUMAN Integrin beta-1 OS=Homo sapiens GN=ITGB1 PE=1 SV=2	P05556	3vi4	520	HexNAc(3)Hex(4)Fuc(2)	0.121534
ITB1_HUMAN Integrin beta-1 OS=Homo sapiens GN=ITGB1 PE=1 SV=2	P05556	3vi4	520	HexNAc(7)Hex(3)Fuc(1)	0.134402
ITB1_HUMAN Integrin beta-1 OS=Homo sapiens GN=ITGB1 PE=1 SV=2	P05556	3vi4	520	HexNAc(3)Hex(6)Fuc(2)	0.23989
ITB1_HUMAN Integrin beta-1 OS=Homo sapiens GN=ITGB1 PE=1 SV=2	P05556	3vi4	520	HexNAc(6)Hex(7)Fuc(1)NeuAc(2)	0.256955
ITB1_HUMAN Integrin beta-1 OS=Homo sapiens GN=ITGB1 PE=1 SV=2	P05556	3vi4	520	HexNAc(6)Hex(6)Fuc(5)NeuAc(3)	0.350698
ITB1_HUMAN Integrin beta-1 OS=Homo sapiens GN=ITGB1 PE=1 SV=2	P05556	3vi4	520	HexNAc(3)Hex(5)Fuc(2)	0.499992
ITB1_HUMAN Integrin beta-1 OS=Homo sapiens GN=ITGB1 PE=1 SV=2	P05556	3vi4	520	HexNAc(6)Hex(7)Fuc(1)NeuAc(3)	0.51824
ITB1_HUMAN Integrin beta-1 OS=Homo sapiens GN=ITGB1 PE=1 SV=2	P05556	3vi4	520	HexNAc(7)Hex(5)Fuc(3)NeuAc(2)	0.535052
ITB1_HUMAN Integrin beta-1 OS=Homo sapiens GN=ITGB1 PE=1 SV=2	P05556	3vi4	520	HexNAc(6)Hex(7)Fuc(3)NeuAc(2)	0.61619
ITB1_HUMAN Integrin beta-1 OS=Homo sapiens GN=ITGB1 PE=1 SV=2	P05556	3vi4	520	HexNAc(3)Hex(6)NeuAc(1)	0.70105
ITB1_HUMAN Integrin beta-1 OS=Homo sapiens GN=ITGB1 PE=1 SV=2	P05556	3vi4	520	HexNAc(7)Hex(6)Fuc(3)NeuAc(1)	0.819491
ITB1_HUMAN Integrin beta-1 OS=Homo sapiens GN=ITGB1 PE=1 SV=2	P05556	3vi4	520	HexNAc(7)Hex(5)Fuc(3)NeuAc(1)	0.88942
ITB1_HUMAN Integrin beta-1 OS=Homo sapiens GN=ITGB1 PE=1 SV=2	P05556	3vi4	520	HexNAc(5)Hex(6)Fuc(4)NeuAc(3)	1.37015
ITB1_HUMAN Integrin beta-1 OS=Homo sapiens GN=ITGB1 PE=1 SV=2	P05556	3vi4	520	HexNAc(6)Hex(7)Fuc(5)NeuAc(1)	1.46836
ITB1_HUMAN Integrin beta-1 OS=Homo sapiens GN=ITGB1 PE=1 SV=2	P05556	3vi4	520	HexNAc(6)Hex(7)Fuc(3)NeuAc(1)	1.48503
ITB1_HUMAN Integrin beta-1 OS=Homo sapiens GN=ITGB1 PE=1 SV=2	P05556	3vi4	520	HexNAc(6)Hex(7)Fuc(1)	2.33964
ITB1_HUMAN Integrin beta-1 OS=Homo sapiens GN=ITGB1 PE=1 SV=2	P05556	3vi4	584	HexNAc(4)Hex(5)Fuc(1)	-1.58199
ITB1_HUMAN Integrin beta-1 OS=Homo sapiens GN=ITGB1 PE=1 SV=2	P05556	3vi4	584	HexNAc(4)Hex(4)Fuc(2)	-0.900964
ITB1_HUMAN Integrin beta-1 OS=Homo sapiens GN=ITGB1 PE=1 SV=2	P05556	3vi4	584	HexNAc(7)Hex(4)	-0.865903
ITB1_HUMAN Integrin beta-1 OS=Homo sapiens GN=ITGB1 PE=1 SV=2	P05556	3vi4	584	HexNAc(4)Hex(4)NeuAc(1)	0.175296
ITB1_HUMAN Integrin beta-1 OS=Homo sapiens GN=ITGB1 PE=1 SV=2	P05556	3vi4	584	HexNAc(4)Hex(3)Fuc(2)	0.482513
ITB1_HUMAN Integrin beta-1 OS=Homo sapiens GN=ITGB1 PE=1 SV=2	P05556	3vi4	584	HexNAc(7)Hex(3)	0.690049
ITB1_HUMAN Integrin beta-1 OS=Homo sapiens GN=ITGB1 PE=1 SV=2	P05556	3vi4	584	HexNAc(5)Hex(3)Fuc(4)	1.34581
ITB1_HUMAN Integrin beta-1 OS=Homo sapiens GN=ITGB1 PE=1 SV=2	P05556	3vi4	653	HexNAc(6)Hex(4)Fuc(2)NeuAc(1)	0.0214285
ITB1_HUMAN Integrin beta-1 OS=Homo sapiens GN=ITGB1 PE=1 SV=2	P05556	3vi4	669	HexNAc(6)Hex(4)	-4.41486
ITB1_HUMAN Integrin beta-1 OS=Homo sapiens GN=ITGB1 PE=1 SV=2	P05556	3vi4	669	HexNAc(3)Hex(4)NeuAc(1)	-3.93483
ITB1_HUMAN Integrin beta-1 OS=Homo sapiens GN=ITGB1 PE=1 SV=2	P05556	3vi4	669	HexNAc(4)Hex(5)Fuc(2)NeuAc(1)	-3.70496
ITB1_HUMAN Integrin beta-1 OS=Homo sapiens GN=ITGB1 PE=1 SV=2	P05556	3vi4	669	HexNAc(4)Hex(5)Fuc(3)	-2.44456
ITB1_HUMAN Integrin beta-1 OS=Homo sapiens GN=ITGB1 PE=1 SV=2	P05556	3vi4	669	HexNAc(2)Hex(8)	-0.686525
ITB1_HUMAN Integrin beta-1 OS=Homo sapiens GN=ITGB1 PE=1 SV=2	P05556	3vi4	669	HexNAc(7)Hex(3)	-0.636098
ITB1_HUMAN Integrin beta-1 OS=Homo sapiens GN=ITGB1 PE=1 SV=2	P05556	3vi4	669	HexNAc(2)Hex(9)	-0.615218
ITB1_HUMAN Integrin beta-1 OS=Homo sapiens GN=ITGB1 PE=1 SV=2	P05556	3vi4	669	HexNAc(3)Hex(6)Fuc(2)	-0.367321
ITB1_HUMAN Integrin beta-1 OS=Homo sapiens GN=ITGB1 PE=1 SV=2	P05556	3vi4	669	HexNAc(2)Hex(7)	-0.131255
ITB1_HUMAN Integrin beta-1 OS=Homo sapiens GN=ITGB1 PE=1 SV=2	P05556	3vi4	669	HexNAc(4)Hex(5)Fuc(1)	-0.0729212
ITB1_HUMAN Integrin beta-1 OS=Homo sapiens GN=ITGB1 PE=1 SV=2	P05556	3vi4	669	HexNAc(7)Hex(7)Fuc(1)NeuAc(3)	0.0421051
ITB1_HUMAN Integrin beta-1 OS=Homo sapiens GN=ITGB1 PE=1 SV=2	P05556	3vi4	669	HexNAc(5)Hex(6)Fuc(1)NeuAc(1)	0.0664012
ITB1_HUMAN Integrin beta-1 OS=Homo sapiens GN=ITGB1 PE=1 SV=2	P05556	3vi4	669	HexNAc(4)Hex(5)Fuc(1)NeuAc(1)	0.20435
ITB1_HUMAN Integrin beta-1 OS=Homo sapiens GN=ITGB1 PE=1 SV=2	P05556	3vi4	669	HexNAc(2)Hex(6)	0.242851
ITB1_HUMAN Integrin beta-1 OS=Homo sapiens GN=ITGB1 PE=1 SV=2	P05556	3vi4	669	HexNAc(4)Hex(5)Fuc(1)NeuAc(2)	0.379063
ITB1_HUMAN Integrin beta-1 OS=Homo sapiens GN=ITGB1 PE=1 SV=2	P05556	3vi4	669	HexNAc(5)Hex(4)Fuc(3)	1.31607
ITB1_HUMAN Integrin beta-1 OS=Homo sapiens GN=ITGB1 PE=1 SV=2	P05556	3vi4	669	HexNAc(5)Hex(6)Fuc(1)NeuAc(2)	1.84581
ITB1_HUMAN Integrin beta-1 OS=Homo sapiens GN=ITGB1 PE=1 SV=2	P05556	3vi4	669	HexNAc(5)Hex(4)Fuc(2)NeuAc(1)	2.5718
ITB1_HUMAN Integrin beta-1 OS=Homo sapiens GN=ITGB1 PE=1 SV=2	P05556	3vi4	669	HexNAc(5)Hex(6)Fuc(3)NeuAc(1)	3.00313
ITB1_HUMAN Integrin beta-1 OS=Homo sapiens GN=ITGB1 PE=1 SV=2	P05556	3vi4	481	HexNAc(7)Hex(3)	0.870579
ITB1_HUMAN Integrin beta-1 OS=Homo sapiens GN=ITGB1 PE=1 SV=2	P05556	3vi4	520	HexNAc(5)Hex(6)Fuc(1)NeuAc(1)	3.31687
ITB1_HUMAN Integrin beta-1 OS=Homo sapiens GN=ITGB1 PE=1 SV=2	P05556	3vi4	669	HexNAc(7)Hex(7)Fuc(4)NeuAc(2)	3.05675
ITB1_HUMAN Integrin beta-1 OS=Homo sapiens GN=ITGB1 PE=1 SV=2	P05556	3vi4	669	HexNAc(2)Hex(10)	3.12122
ITB1_HUMAN Integrin beta-1 OS=Homo sapiens GN=ITGB1 PE=1 SV=2	P05556	3vi4	212	HexNAc(3)Hex(6)Fuc(2)NeuAc(1)	4.00325
ITB1_HUMAN Integrin beta-1 OS=Homo sapiens GN=ITGB1 PE=1 SV=2	P05556	3vi4	269	HexNAc(2)Hex(7)	1.65393
ITB1_HUMAN Integrin beta-1 OS=Homo sapiens GN=ITGB1 PE=1 SV=2	P05556	3vi4	669	HexNAc(7)Hex(7)Fuc(2)NeuAc(3)	5.32384
ITB1_HUMAN Integrin beta-1 OS=Homo sapiens GN=ITGB1 PE=1 SV=2	P05556	3vi4	481	HexNAc(2)Hex(6)Fuc(1)	3.09642

## Sheet: 6 MD results-neg. ctrl.
Protein name	Uniprot ID	PDB model	Glycosite (Asn#)	Glycan composition	Log2 fold-change	Putative structure	Donor	Acceptor	Occupancy
ITA5_HUMAN Integrin alpha-5 OS=Homo sapiens GN=ITGA5 PE=1 SV=2	P08648	3vi4	84	HexNAc(4)Hex(5)Fuc(1)	-0.524829		AFUC10-Side	VAL90-Main	0.2
							BGLCNA1-Main	GLN92-Side	0.1
ITA5_HUMAN Integrin alpha-5 OS=Homo sapiens GN=ITGA5 PE=1 SV=2	P08648	3vi4	182	HexNAc(4)Hex(5)Fuc(1)NeuAc(1)	0.584963		AFUC11-Side	GLU112-Side	0.4
							GLU112-Main	AFUC11-Side	0.1
ITB1_HUMAN Integrin beta-1 OS=Homo sapiens GN=ITGB1 PE=1 SV=2	P05556	3vi4	50	HexNAc(4)Hex(6)	-3.65023		0	0	0
ITB1_HUMAN Integrin beta-1 OS=Homo sapiens GN=ITGB1 PE=1 SV=2	P05556	3vi4	94	HexNAc(7)Hex(7)Fuc(3)NeuAc(1)	-4.6922		LYS125-Side	AFUC18-Side	0.1
ITB1_HUMAN Integrin beta-1 OS=Homo sapiens GN=ITGB1 PE=1 SV=2	P05556	3vi4	212	HexNAc(6)Hex(5)Fuc(3)	-4.59674		0	0	0
ITB1_HUMAN Integrin beta-1 OS=Homo sapiens GN=ITGB1 PE=1 SV=2	P05556	3vi4	269	HexNAc(7)Hex(6)Fuc(4)NeuAc(2)	-1.43647		BGLCNA9-Side	GLU444-Side	0.4
							BGLCNA5-Side	ASP432-Side	0.1
							BGAL6-Side	ASP432-Side	0.2
							AFUC11-Side	GLU446-Side	0.3
							LYS428-Side	BGAL6-Side	0.3
							BGAL10-Side	GLU444-Side	0.3
							LYS82-Side	BGAL10-Side	0.1
							LYS428-Side	ANE5AC7-Side	0.6
							ASP432-Main	ANE5AC7-Side	0.3
							AFUC19-Side	ASN320-Side	0.2
							LYS82-Side	AFUC11-Side	0.1
							BGAL10-Side	GLU443-Side	0.3
							BGAL6-Side	LYS379-Main	0.3
							ARG263-Side	AFUC19-Side	0.1
ITB1_HUMAN Integrin beta-1 OS=Homo sapiens GN=ITGB1 PE=1 SV=2	P05556	3vi4	406	HexNAc(2)Hex(9)	-0.0441025		BGLCNA1-Main	GLY395-Main	0.1

## Sheet: 7 MD results-pictilisib
Protein name	Uniprot ID	PDB model	Glycosite (Asn#)	Glycan composition	Log2 fold-change	Putative structure	Donor	Acceptor	Occupancy
ITA5_HUMAN Integrin alpha-5 OS=Homo sapiens GN=ITGA5 PE=1 SV=2	P08648	3vi4	84	HexNAc(4)Hex(6)	2.86331		BGLCNA1-Main	GLN92-Side	0.3
							AMAN10-Side	THR300-Main	0.1
ITA5_HUMAN Integrin alpha-5 OS=Homo sapiens GN=ITGA5 PE=1 SV=2	P08648	3vi4	182	HexNAc(4)Hex(5)Fuc(1)NeuAc(1)	0.584963		AFUC11-Side	PRO110-Main	0.1
							GLU112-Main	AFUC11-Side	0.1
							BGLCNA1-Main	PRO69-Main	0.1
ITB1_HUMAN Integrin beta-1 OS=Homo sapiens GN=ITGB1 PE=1 SV=2	P05556	3vi4	50	HexNAc(5)Hex(6)Fuc(1)NeuAc(3)	4.68459		0	0	0
ITB1_HUMAN Integrin beta-1 OS=Homo sapiens GN=ITGB1 PE=1 SV=2	P05556	3vi4	94	HexNAc(7)Hex(6)NeuAc(3)	3.75297		ANE5AC10-Side	GLY54-Main	0.2
							BGAL9-Side	GLU414-Side	0.1
ITB1_HUMAN Integrin beta-1 OS=Homo sapiens GN=ITGB1 PE=1 SV=2	P05556	3vi4	212	HexNAc(3)Hex(6)Fuc(2)NeuAc(1)	4.00325		BGLCNA1-Main	LEU255-Main	0.2
							SER215-Main	AFUC12-Side	0.1
ITB1_HUMAN Integrin beta-1 OS=Homo sapiens GN=ITGB1 PE=1 SV=2	P05556	3vi4	269	HexNAc(2)Hex(7)	1.65393		AMAN7-Side	GLU444-Side	0.4
							AMAN7-Side	GLU319-Side	0.1
ITB1_HUMAN Integrin beta-1 OS=Homo sapiens GN=ITGB1 PE=1 SV=2	P05556	3vi4	406	HexNAc(2)Hex(9)	-0.0441025		BGLCNA1-Main	GLY395-Main	0.6

## Sheet: 8 predicted gene-drug
GeneSymbol	Compound	Database
A3GALT2	acetaminophen	CTD
A3GALT2	paracetamol	CTD
A4GALT	decitabine	CTD
A4GALT	estradiol	CTD
A4GALT	fonofos	CTD
A4GALT	terbufos	CTD
A4GALT	tetrachlorodibenzodioxin	CTD
A4GALT	triclosan	CTD
A4GALT	urethane	CTD
A4GALT	valproate	CTD
A4GALT	valproic acid	CTD
AGA	acetaminophen	CTD
AGA	carbamazepine	CTD
AGA	cyclosporine	CTD
AGA	dexamethasone	CTD
AGA	fonofos	CTD
AGA	ibmx	CTD
AGA	nsc 689534	CTD
AGA	paracetamol	CTD
AGA	phenobarbital	CTD
AGA	terbufos	CTD
AGA	tunicamycin	CTD
AGA	valproate	CTD
AGA	valproic acid	CTD
AGA	vorinostat	CTD
AKT1	4-hydroxytamoxifen	CTD
AKT1	atrazine	CTD
AKT1	bisphenol a	CTD
AKT1	bpde	CTD
AKT1	calcitriol	CTD
AKT1	carbamazepine	CTD
AKT1	compound c	CTD
AKT1	cyclosporine	CTD
AKT1	d-glucose	CTD
AKT1	decitabine	CTD
AKT1	dexamethasone	CTD
AKT1	dibutyl phthalate	CTD
AKT1	diethylhexyl phthalate	CTD
AKT1	doxorubicin	CTD
AKT1	egcg	CTD
AKT1	endosulfan	CTD
AKT1	epigallocatechin gallate	CTD
AKT1	estradiol	CTD
AKT1	etoposide	CTD
AKT1	fenretinide	CTD
AKT1	fluorouracil	CTD
AKT1	flutamide	CTD
AKT1	folate	CTD
AKT1	folic acid	CTD
AKT1	ionomycin	CTD
AKT1	k-7174	CTD
AKT1	manganese	CTD
AKT1	methapyrilene	CTD
AKT1	methotrexate	CTD
AKT1	nicotine	CTD
AKT1	paraquat	CTD
AKT1	pcb126	CTD
AKT1	pictilisib	CTD
AKT1	progesterone	CTD
AKT1	quercetin	CTD
AKT1	retinoic acid	CTD
AKT1	rosiglitazone	CTD
AKT1	sulindac	CTD
AKT1	tamoxifen	CTD
AKT1	testosterone	CTD
AKT1	tetrachlorodibenzodioxin	CTD
AKT1	tetradecanoylphorbol acetate	CTD
AKT1	tretinoin	CTD
AKT1	trichostatin a	CTD
AKT1	tunicamycin	CTD
AKT1	valproate	CTD
AKT1	valproic acid	CTD
AKT1	vorinostat	CTD
AKT2	4-hydroxytamoxifen	CTD
AKT2	carbamazepine	CTD
AKT2	compound c	CTD
AKT2	doxorubicin	CTD
AKT2	estradiol	CTD
AKT2	fluorouracil	CTD
AKT2	quercetin	CTD
AKT2	sb-431542	CTD
AKT2	sulindac	CTD
AKT2	testosterone	CTD
AKT2	valproate	CTD
AKT2	valproic acid	CTD
ALG1	cyclosporine	CTD
ALG1	doxorubicin	CTD
ALG1	urethane	CTD
ALG1	valproate	CTD
ALG1	valproic acid	CTD
ALG10	bisphenol a	CTD
ALG10	cyclosporine	CTD
ALG10	quercetin	CTD
ALG10	trichostatin a	CTD
ALG10	valproate	CTD
ALG10	valproic acid	CTD
ALG10	vorinostat	CTD
ALG11	valproate	CTD
ALG11	valproic acid	CTD
ALG12	bisphenol a	CTD
ALG12	doxorubicin	CTD
ALG12	valproate	CTD
ALG12	valproic acid	CTD
ALG13	atrazine	CTD
ALG13	calcitriol	CTD
ALG13	compound c	CTD
ALG13	doxorubicin	CTD
ALG13	methapyrilene	CTD
ALG13	nsc 689534	CTD
ALG13	quercetin	CTD
ALG13	sb-431542	CTD
ALG13	tetrachlorodibenzodioxin	CTD
ALG13	valproate	CTD
ALG13	valproic acid	CTD
ALG14	acetaminophen	CTD
ALG14	bisphenol a	CTD
ALG14	cyclosporine	CTD
ALG14	dexamethasone	CTD
ALG14	egcg	CTD
ALG14	epigallocatechin gallate	CTD
ALG14	ibmx	CTD
ALG14	k-7174	CTD
ALG14	lactic acid	CTD
ALG14	methotrexate	CTD
ALG14	paracetamol	CTD
ALG14	phenobarbital	CTD
ALG14	quercetin	CTD
ALG14	urethane	CTD
ALG14	valproate	CTD
ALG14	valproic acid	CTD
ALG2	cyclosporine	CTD
ALG2	estradiol	CTD
ALG2	k-7174	CTD
ALG2	lactic acid	CTD
ALG2	nsc 689534	CTD
ALG2	progesterone	CTD
ALG2	valproate	CTD
ALG2	valproic acid	CTD
ALG3	acetaminophen	CTD
ALG3	bisphenol a	CTD
ALG3	dexamethasone	CTD
ALG3	estradiol	CTD
ALG3	fluorouracil	CTD
ALG3	ibmx	CTD
ALG3	paracetamol	CTD
ALG3	pirinixic acid	CTD
ALG5	cyclosporine	CTD
ALG5	tunicamycin	CTD
ALG6	cyclosporine	CTD
ALG6	egcg	CTD
ALG6	epigallocatechin gallate	CTD
ALG6	quercetin	CTD
ALG6	trichostatin a	CTD
ALG6	valproate	CTD
ALG6	valproic acid	CTD
ALG8	acetaminophen	CTD
ALG8	cyclosporine	CTD
ALG8	doxorubicin	CTD
ALG8	egcg	CTD
ALG8	epigallocatechin gallate	CTD
ALG8	paracetamol	CTD
ALG8	phenobarbital	CTD
ALG8	urethane	CTD
ALG8	valproate	CTD
ALG8	valproic acid	CTD
ALG9	doxorubicin	CTD
ALG9	methyl methanesulfonate	CTD
ALG9	tunicamycin	CTD
ALG9	valproate	CTD
ALG9	valproic acid	CTD
ARSB	acetaminophen	CTD
ARSB	doxorubicin	CTD
ARSB	methapyrilene	CTD
ARSB	methyl methanesulfonate	CTD
ARSB	paracetamol	CTD
ARSB	valproate	CTD
ARSB	valproic acid	CTD
ARSB	vorinostat	CTD
B3GALNT1	compound c	CTD
B3GALNT1	cyclosporine	CTD
B3GALNT1	decitabine	CTD
B3GALNT1	diethylhexyl phthalate	CTD
B3GALNT1	doxorubicin	CTD
B3GALNT1	entinostat	CTD
B3GALNT1	pictilisib	CTD
B3GALNT1	retinoic acid	CTD
B3GALNT1	sb-431542	CTD
B3GALNT1	tretinoin	CTD
B3GALNT1	trichostatin a	CTD
B3GALNT1	valproate	CTD
B3GALNT1	valproic acid	CTD
B3GALNT1	vorinostat	CTD
B3GALNT2	dexamethasone	CTD
B3GALNT2	ibmx	CTD
B3GALNT2	trichostatin a	CTD
B3GALT1	triclosan	CTD
B3GALT1	valproate	CTD
B3GALT1	valproic acid	CTD
B3GALT2	acrylamide	CTD
B3GALT2	carbamazepine	CTD
B3GALT2	doxorubicin	CTD
B3GALT2	lactic acid	CTD
B3GALT2	valproate	CTD
B3GALT2	valproic acid	CTD
B3GALT4	acetaminophen	CTD
B3GALT4	bisphenol a	CTD
B3GALT4	calcitriol	CTD
B3GALT4	dexamethasone	CTD
B3GALT4	ibmx	CTD
B3GALT4	paracetamol	CTD
B3GALT4	retinoic acid	CTD
B3GALT4	testosterone	CTD
B3GALT4	tetrachlorodibenzodioxin	CTD
B3GALT4	tretinoin	CTD
B3GALT4	valproate	CTD
B3GALT4	valproic acid	CTD
B3GALT5	estradiol	CTD
B3GALT5	methapyrilene	CTD
B3GALT5	tamoxifen	CTD
B3GALT5	valproate	CTD
B3GALT5	valproic acid	CTD
B3GALT6	acrylamide	CTD
B3GALT6	atrazine	CTD
B3GALT6	bpde	CTD
B3GALT6	carbamazepine	CTD
B3GALT6	cyclosporine	CTD
B3GALT6	doxorubicin	CTD
B3GALT6	valproate	CTD
B3GALT6	valproic acid	CTD
B3GAT1	compound c	CTD
B3GAT1	decitabine	CTD
B3GAT1	diethylhexyl phthalate	CTD
B3GAT1	methapyrilene	CTD
B3GAT1	retinoic acid	CTD
B3GAT1	sb-431542	CTD
B3GAT1	tretinoin	CTD
B3GAT1	trichostatin a	CTD
B3GAT1	valproate	CTD
B3GAT1	valproic acid	CTD
B3GAT2	acrylamide	CTD
B3GAT2	compound c	CTD
B3GAT2	methapyrilene	CTD
B3GAT2	methotrexate	CTD
B3GAT2	retinoic acid	CTD
B3GAT2	sb-431542	CTD
B3GAT2	tretinoin	CTD
B3GAT2	trichostatin a	CTD
B3GAT2	valproate	CTD
B3GAT2	valproic acid	CTD
B3GAT3	acetaminophen	CTD
B3GAT3	doxorubicin	CTD
B3GAT3	lactic acid	CTD
B3GAT3	paracetamol	CTD
B3GAT3	quercetin	CTD
B3GAT3	retinoic acid	CTD
B3GAT3	tretinoin	CTD
B3GAT3	valproate	CTD
B3GAT3	valproic acid	CTD
B3GLCT	acrylamide	CTD
B3GLCT	atrazine	CTD
B3GLCT	compound c	CTD
B3GLCT	cyclosporine	CTD
B3GLCT	doxorubicin	CTD
B3GLCT	egcg	CTD
B3GLCT	epigallocatechin gallate	CTD
B3GLCT	estradiol	CTD
B3GLCT	methyl methanesulfonate	CTD
B3GLCT	quercetin	CTD
B3GLCT	sb-431542	CTD
B3GLCT	valproate	CTD
B3GLCT	valproic acid	CTD
B3GNT2	4-hydroxytamoxifen	CTD
B3GNT2	acetaminophen	CTD
B3GNT2	bisphenol a	CTD
B3GNT2	calcitriol	CTD
B3GNT2	compound c	CTD
B3GNT2	cyclosporine	CTD
B3GNT2	dexamethasone	CTD
B3GNT2	doxorubicin	CTD
B3GNT2	estradiol	CTD
B3GNT2	ibmx	CTD
B3GNT2	lactic acid	CTD
B3GNT2	paracetamol	CTD
B3GNT2	sb-431542	CTD
B3GNT2	testosterone	CTD
B3GNT2	trichostatin a	CTD
B3GNT2	urethane	CTD
B3GNT2	valproate	CTD
B3GNT2	valproic acid	CTD
B3GNT3	acetaminophen	CTD
B3GNT3	cyclosporine	CTD
B3GNT3	lactic acid	CTD
B3GNT3	methotrexate	CTD
B3GNT3	paracetamol	CTD
B3GNT4	acrylamide	CTD
B3GNT4	rosiglitazone	CTD
B3GNT5	bisphenol a	CTD
B3GNT5	compound c	CTD
B3GNT5	cyclosporine	CTD
B3GNT5	dexamethasone	CTD
B3GNT5	doxorubicin	CTD
B3GNT5	entinostat	CTD
B3GNT5	estradiol	CTD
B3GNT5	ibmx	CTD
B3GNT5	methyl methanesulfonate	CTD
B3GNT5	nsc 689534	CTD
B3GNT5	phenobarbital	CTD
B3GNT5	progesterone	CTD
B3GNT5	sb-431542	CTD
B3GNT5	tetrachlorodibenzodioxin	CTD
B3GNT5	trichostatin a	CTD
B3GNT5	valproate	CTD
B3GNT5	valproic acid	CTD
B3GNT6	acetaminophen	CTD
B3GNT6	estradiol	CTD
B3GNT6	paracetamol	CTD
B3GNT6	valproate	CTD
B3GNT6	valproic acid	CTD
B3GNT7	acrylamide	CTD
B3GNT7	compound c	CTD
B3GNT7	doxorubicin	CTD
B3GNT7	entinostat	CTD
B3GNT7	nsc 689534	CTD
B3GNT7	retinoic acid	CTD
B3GNT7	sb-431542	CTD
B3GNT7	tretinoin	CTD
B3GNT7	valproate	CTD
B3GNT7	valproic acid	CTD
B3GNTL1	acrylamide	CTD
B3GNTL1	bisphenol a	CTD
B3GNTL1	bpde	CTD
B3GNTL1	egcg	CTD
B3GNTL1	epigallocatechin gallate	CTD
B3GNTL1	methapyrilene	CTD
B3GNTL1	quercetin	CTD
B3GNTL1	tetrachlorodibenzodioxin	CTD
B3GNTL1	valproate	CTD
B3GNTL1	valproic acid	CTD
B4GALNT1	cyclosporine	CTD
B4GALNT1	diethylnitrosamine	CTD
B4GALNT1	estradiol	CTD
B4GALNT1	pirinixic acid	CTD
B4GALNT1	quercetin	CTD
B4GALNT1	valproate	CTD
B4GALNT1	valproic acid	CTD
B4GALT1	acetaminophen	CTD
B4GALT1	bisphenol a	CTD
B4GALT1	bpde	CTD
B4GALT1	calcitriol	CTD
B4GALT1	compound c	CTD
B4GALT1	dexamethasone	CTD
B4GALT1	diethylhexyl phthalate	CTD
B4GALT1	doxorubicin	CTD
B4GALT1	estradiol	CTD
B4GALT1	ethynyl estradiol	CTD
B4GALT1	methapyrilene	CTD
B4GALT1	paracetamol	CTD
B4GALT1	retinoic acid	CTD
B4GALT1	sb-431542	CTD
B4GALT1	tetrachlorodibenzodioxin	CTD
B4GALT1	tretinoin	CTD
B4GALT1	tunicamycin	CTD
B4GALT1	valproate	CTD
B4GALT1	valproic acid	CTD
B4GALT2	acetaminophen	CTD
B4GALT2	doxorubicin	CTD
B4GALT2	entinostat	CTD
B4GALT2	k-7174	CTD
B4GALT2	methapyrilene	CTD
B4GALT2	nsc 689534	CTD
B4GALT2	paracetamol	CTD
B4GALT2	pictilisib	CTD
B4GALT2	progesterone	CTD
B4GALT2	urethane	CTD
B4GALT2	valproate	CTD
B4GALT2	valproic acid	CTD
B4GALT3	bisphenol a	CTD
B4GALT3	cyclosporine	CTD
B4GALT3	doxorubicin	CTD
B4GALT3	k-7174	CTD
B4GALT3	lactic acid	CTD
B4GALT3	methotrexate	CTD
B4GALT3	phenobarbital	CTD
B4GALT4	carbamazepine	CTD
B4GALT4	compound c	CTD
B4GALT4	nsc 689534	CTD
B4GALT4	pirinixic acid	CTD
B4GALT4	quercetin	CTD
B4GALT4	sb-431542	CTD
B4GALT4	trichostatin a	CTD
B4GALT4	urethane	CTD
B4GALT4	valproate	CTD
B4GALT4	valproic acid	CTD
B4GALT5	acetaminophen	CTD
B4GALT5	bisphenol a	CTD
B4GALT5	bpde	CTD
B4GALT5	cyclosporine	CTD
B4GALT5	dexamethasone	CTD
B4GALT5	doxorubicin	CTD
B4GALT5	ibmx	CTD
B4GALT5	k-7174	CTD
B4GALT5	lactic acid	CTD
B4GALT5	methyl methanesulfonate	CTD
B4GALT5	paracetamol	CTD
B4GALT5	retinoic acid	CTD
B4GALT5	tretinoin	CTD
B4GALT5	tunicamycin	CTD
B4GALT5	valproate	CTD
B4GALT5	valproic acid	CTD
B4GALT6	acetaminophen	CTD
B4GALT6	calcitriol	CTD
B4GALT6	cyclosporine	CTD
B4GALT6	methyl methanesulfonate	CTD
B4GALT6	paracetamol	CTD
B4GALT6	trichostatin a	CTD
B4GALT6	valproate	CTD
B4GALT6	valproic acid	CTD
B4GALT7	atrazine	CTD
B4GALT7	carbamazepine	CTD
B4GALT7	cyclosporine	CTD
B4GALT7	dexamethasone	CTD
B4GALT7	doxorubicin	CTD
B4GALT7	ibmx	CTD
BSG	atrazine	CTD
BSG	bisphenol a	CTD
BSG	doxorubicin	CTD
BSG	estradiol	CTD
BSG	methotrexate	CTD
BSG	quercetin	CTD
BSG	sb-431542	CTD
BSG	tetradecanoylphorbol acetate	CTD
BSG	trichostatin a	CTD
BSG	tunicamycin	CTD
BSG	urethane	CTD
BSG	valproate	CTD
BSG	valproic acid	CTD
C1GALT1	acetaminophen	CTD
C1GALT1	compound c	CTD
C1GALT1	egcg	CTD
C1GALT1	epigallocatechin gallate	CTD
C1GALT1	k-7174	CTD
C1GALT1	lactic acid	CTD
C1GALT1	paracetamol	CTD
C1GALT1	quercetin	CTD
C1GALT1	sb-431542	CTD
C1GALT1	trichostatin a	CTD
C1GALT1	valproate	CTD
C1GALT1	valproic acid	CTD
C1GALT1C1	acetaminophen	CTD
C1GALT1C1	bisphenol a	CTD
C1GALT1C1	compound c	CTD
C1GALT1C1	cyclosporine	CTD
C1GALT1C1	dexamethasone	CTD
C1GALT1C1	ibmx	CTD
C1GALT1C1	methapyrilene	CTD
C1GALT1C1	methyl methanesulfonate	CTD
C1GALT1C1	paracetamol	CTD
C1GALT1C1	phenobarbital	CTD
C1GALT1C1	quercetin	CTD
C1GALT1C1	sb-431542	CTD
C1GALT1C1	trichostatin a	CTD
C1GALT1C1	urethane	CTD
C1GALT1C1	valproate	CTD
C1GALT1C1	valproic acid	CTD
CD44	4-hydroxytamoxifen	CTD
CD44	acetaminophen	CTD
CD44	acrylamide	CTD
CD44	tbto	CTD
CD44	bisphenol a	CTD
CD44	calcitriol	CTD
CD44	carbamazepine	CTD
CD44	compound c	CTD
CD44	cyclosporine	CTD
CD44	decitabine	CTD
CD44	diethylnitrosamine	CTD
CD44	doxorubicin	CTD
CD44	entinostat	CTD
CD44	estradiol	CTD
CD44	etoposide	CTD
CD44	ionomycin	CTD
CD44	lactic acid	CTD
CD44	methapyrilene	CTD
CD44	methyl methanesulfonate	CTD
CD44	paracetamol	CTD
CD44	phenobarbital	CTD
CD44	piroxicam	CTD
CD44	progesterone	CTD
CD44	retinoic acid	CTD
CD44	sb-431542	CTD
CD44	tamoxifen	CTD
CD44	tetrachlorodibenzodioxin	CTD
CD44	tetradecanoylphorbol acetate	CTD
CD44	tretinoin	CTD
CD44	trichostatin a	CTD
CD44	valproate	CTD
CD44	valproic acid	CTD
CD44	vorinostat	CTD
CDH1	4-hydroxytamoxifen	CTD
CDH1	acetaminophen	CTD
CDH1	bisphenol a	CTD
CDH1	calcitriol	CTD
CDH1	carbamazepine	CTD
CDH1	compound c	CTD
CDH1	cyclosporine	CTD
CDH1	d-glucose	CTD
CDH1	decitabine	CTD
CDH1	dibutyl phthalate	CTD
CDH1	diethylhexyl phthalate	CTD
CDH1	doxorubicin	CTD
CDH1	egcg	CTD
CDH1	endosulfan	CTD
CDH1	entinostat	CTD
CDH1	epigallocatechin gallate	CTD
CDH1	estradiol	CTD
CDH1	fluorouracil	CTD
CDH1	folate	CTD
CDH1	folic acid	CTD
CDH1	lactic acid	CTD
CDH1	lithocholic acid	CTD
CDH1	methotrexate	CTD
CDH1	nicotine	CTD
CDH1	paracetamol	CTD
CDH1	pcb126	CTD
CDH1	quercetin	CTD
CDH1	retinoic acid	CTD
CDH1	rosiglitazone	CTD
CDH1	sb-431542	CTD
CDH1	schizandrin b	CTD
CDH1	tamoxifen	CTD
CDH1	tetrachlorodibenzodioxin	CTD
CDH1	tetradecanoylphorbol acetate	CTD
CDH1	topotecan	CTD
CDH1	tretinoin	CTD
CDH1	trichostatin a	CTD
CDH1	triclosan	CTD
CDH1	urethane	CTD
CDH1	valproate	CTD
CDH1	valproic acid	CTD
CDH1	vorinostat	CTD
CDH2	bisphenol a	CTD
CDH2	bpde	CTD
CDH2	calcitriol	CTD
CDH2	compound c	CTD
CDH2	cyclosporine	CTD
CDH2	decitabine	CTD
CDH2	dexamethasone	CTD
CDH2	doxorubicin	CTD
CDH2	entinostat	CTD
CDH2	estradiol	CTD
CDH2	pcb126	CTD
CDH2	quercetin	CTD
CDH2	retinoic acid	CTD
CDH2	sb-431542	CTD
CDH2	tamoxifen	CTD
CDH2	testosterone	CTD
CDH2	tetradecanoylphorbol acetate	CTD
CDH2	tretinoin	CTD
CDH2	trichostatin a	CTD
CDH2	triclosan	CTD
CDH2	valproate	CTD
CDH2	valproic acid	CTD
CHPF	acetaminophen	CTD
CHPF	atrazine	CTD
CHPF	calcitriol	CTD
CHPF	cyclosporine	CTD
CHPF	doxorubicin	CTD
CHPF	paracetamol	CTD
CHPF	quercetin	CTD
CHPF	testosterone	CTD
CHPF	tunicamycin	CTD
CHPF	urethane	CTD
CHPF	valproate	CTD
CHPF	valproic acid	CTD
CHPF2	acrylamide	CTD
CHPF2	atrazine	CTD
CHPF2	cyclosporine	CTD
CHPF2	doxorubicin	CTD
CHPF2	estradiol	CTD
CHPF2	valproate	CTD
CHPF2	valproic acid	CTD
CHST1	acetaminophen	CTD
CHST1	atrazine	CTD
CHST1	cyclosporine	CTD
CHST1	estradiol	CTD
CHST1	paracetamol	CTD
CHST1	valproate	CTD
CHST1	valproic acid	CTD
CHST10	estradiol	CTD
CHST11	acetaminophen	CTD
CHST11	calcitriol	CTD
CHST11	cyclosporine	CTD
CHST11	doxorubicin	CTD
CHST11	egcg	CTD
CHST11	epigallocatechin gallate	CTD
CHST11	estradiol	CTD
CHST11	methapyrilene	CTD
CHST11	paracetamol	CTD
CHST11	phenobarbital	CTD
CHST11	progesterone	CTD
CHST11	retinoic acid	CTD
CHST11	tretinoin	CTD
CHST11	triclosan	CTD
CHST11	valproate	CTD
CHST11	valproic acid	CTD
CHST12	acrylamide	CTD
CHST12	atrazine	CTD
CHST12	cyclosporine	CTD
CHST12	methyl methanesulfonate	CTD
CHST12	urethane	CTD
CHST12	valproate	CTD
CHST12	valproic acid	CTD
CHST13	acetaminophen	CTD
CHST13	bisphenol a	CTD
CHST13	cyclosporine	CTD
CHST13	diethylnitrosamine	CTD
CHST13	k-7174	CTD
CHST13	lactic acid	CTD
CHST13	paracetamol	CTD
CHST13	quercetin	CTD
CHST13	triclosan	CTD
CHST13	urethane	CTD
CHST13	valproate	CTD
CHST13	valproic acid	CTD
CHST14	bisphenol a	CTD
CHST14	cyclosporine	CTD
CHST14	dexamethasone	CTD
CHST14	doxorubicin	CTD
CHST14	ibmx	CTD
CHST14	retinoic acid	CTD
CHST14	tretinoin	CTD
CHST14	urethane	CTD
CHST14	valproate	CTD
CHST14	valproic acid	CTD
CHST15	bisphenol a	CTD
CHST15	bpde	CTD
CHST15	carbamazepine	CTD
CHST15	compound c	CTD
CHST15	cyclosporine	CTD
CHST15	diethylhexyl phthalate	CTD
CHST15	doxorubicin	CTD
CHST15	egcg	CTD
CHST15	entinostat	CTD
CHST15	epigallocatechin gallate	CTD
CHST15	estradiol	CTD
CHST15	methotrexate	CTD
CHST15	progesterone	CTD
CHST15	quercetin	CTD
CHST15	retinoic acid	CTD
CHST15	sb-431542	CTD
CHST15	tetrachlorodibenzodioxin	CTD
CHST15	tretinoin	CTD
CHST15	trichostatin a	CTD
CHST15	triclosan	CTD
CHST15	urethane	CTD
CHST15	valproate	CTD
CHST15	valproic acid	CTD
CHST15	vorinostat	CTD
CHST2	acetaminophen	CTD
CHST2	bisphenol a	CTD
CHST2	bpde	CTD
CHST2	carbamazepine	CTD
CHST2	compound c	CTD
CHST2	dexamethasone	CTD
CHST2	doxorubicin	CTD
CHST2	entinostat	CTD
CHST2	estradiol	CTD
CHST2	ibmx	CTD
CHST2	methyl methanesulfonate	CTD
CHST2	paracetamol	CTD
CHST2	sb-431542	CTD
CHST2	valproate	CTD
CHST2	valproic acid	CTD
CHST3	acetaminophen	CTD
CHST3	atrazine	CTD
CHST3	bpde	CTD
CHST3	calcitriol	CTD
CHST3	cyclosporine	CTD
CHST3	doxorubicin	CTD
CHST3	methyl methanesulfonate	CTD
CHST3	paracetamol	CTD
CHST3	quercetin	CTD
CHST3	trichostatin a	CTD
CHST3	triclosan	CTD
CHST3	urethane	CTD
CHST3	valproate	CTD
CHST3	valproic acid	CTD
CHST4	acetaminophen	CTD
CHST4	compound c	CTD
CHST4	entinostat	CTD
CHST4	estradiol	CTD
CHST4	methyl methanesulfonate	CTD
CHST4	paracetamol	CTD
CHST4	progesterone	CTD
CHST4	sb-431542	CTD
CHST4	trichostatin a	CTD
CHST4	valproate	CTD
CHST4	valproic acid	CTD
CHST6	acetaminophen	CTD
CHST6	bisphenol a	CTD
CHST6	compound c	CTD
CHST6	cyclosporine	CTD
CHST6	dexamethasone	CTD
CHST6	diethylnitrosamine	CTD
CHST6	estradiol	CTD
CHST6	paracetamol	CTD
CHST6	sb-431542	CTD
CHST6	tetrachlorodibenzodioxin	CTD
CHST6	trichostatin a	CTD
CHST6	valproate	CTD
CHST6	valproic acid	CTD
CHST7	calcitriol	CTD
CHST7	estradiol	CTD
CHST7	fluorouracil	CTD
CHST7	progesterone	CTD
CHST7	retinoic acid	CTD
CHST7	tretinoin	CTD
CHST7	urethane	CTD
CHST7	valproate	CTD
CHST7	valproic acid	CTD
CHSY1	acetaminophen	CTD
CHSY1	bisphenol a	CTD
CHSY1	bpde	CTD
CHSY1	compound c	CTD
CHSY1	cyclosporine	CTD
CHSY1	dexamethasone	CTD
CHSY1	doxorubicin	CTD
CHSY1	estradiol	CTD
CHSY1	k-7174	CTD
CHSY1	paracetamol	CTD
CHSY1	pirinixic acid	CTD
CHSY1	retinoic acid	CTD
CHSY1	sb-431542	CTD
CHSY1	tretinoin	CTD
CHSY1	trichostatin a	CTD
CHSY1	valproate	CTD
CHSY1	valproic acid	CTD
CHSY3	acetaminophen	CTD
CHSY3	bisphenol a	CTD
CHSY3	compound c	CTD
CHSY3	doxorubicin	CTD
CHSY3	estradiol	CTD
CHSY3	paracetamol	CTD
CHSY3	progesterone	CTD
CHSY3	sb-431542	CTD
CHSY3	trichostatin a	CTD
CHSY3	valproate	CTD
CHSY3	valproic acid	CTD
CMAHP	fipronil	CTD
CMAHP	methyl methanesulfonate	CTD
CMAHP	tetradecanoylphorbol acetate	CTD
CMAHP	trichostatin a	CTD
COLGALT1	acetaminophen	CTD
COLGALT1	atrazine	CTD
COLGALT1	bisphenol a	CTD
COLGALT1	bpde	CTD
COLGALT1	methapyrilene	CTD
COLGALT1	paracetamol	CTD
COLGALT1	tunicamycin	CTD
COLGALT2	acetaminophen	CTD
COLGALT2	bisphenol a	CTD
COLGALT2	carbamazepine	CTD
COLGALT2	compound c	CTD
COLGALT2	dexamethasone	CTD
COLGALT2	diethylhexyl phthalate	CTD
COLGALT2	entinostat	CTD
COLGALT2	ibmx	CTD
COLGALT2	paracetamol	CTD
COLGALT2	retinoic acid	CTD
COLGALT2	sb-431542	CTD
COLGALT2	tetrachlorodibenzodioxin	CTD
COLGALT2	tretinoin	CTD
COLGALT2	trichostatin a	CTD
COLGALT2	triclosan	CTD
COLGALT2	tunicamycin	CTD
COLGALT2	valproate	CTD
COLGALT2	valproic acid	CTD
COPA	acetaminophen	CTD
COPA	atrazine	CTD
COPA	cyclosporine	CTD
COPA	k-7174	CTD
COPA	lactic acid	CTD
COPA	paracetamol	CTD
COPA	tunicamycin	CTD
COPA	valproate	CTD
COPA	valproic acid	CTD
CSGALNACT1	bisphenol a	CTD
CSGALNACT1	bpde	CTD
CSGALNACT1	calcitriol	CTD
CSGALNACT1	carbamazepine	CTD
CSGALNACT1	compound c	CTD
CSGALNACT1	cyclosporine	CTD
CSGALNACT1	diethylhexyl phthalate	CTD
CSGALNACT1	estradiol	CTD
CSGALNACT1	etoposide	CTD
CSGALNACT1	quercetin	CTD
CSGALNACT1	retinoic acid	CTD
CSGALNACT1	sb-431542	CTD
CSGALNACT1	testosterone	CTD
CSGALNACT1	tretinoin	CTD
CSGALNACT1	valproate	CTD
CSGALNACT1	valproic acid	CTD
CSGALNACT2	acetaminophen	CTD
CSGALNACT2	atrazine	CTD
CSGALNACT2	bisphenol a	CTD
CSGALNACT2	bpde	CTD
CSGALNACT2	cyclosporine	CTD
CSGALNACT2	dexamethasone	CTD
CSGALNACT2	lactic acid	CTD
CSGALNACT2	methyl methanesulfonate	CTD
CSGALNACT2	paracetamol	CTD
CSGALNACT2	quercetin	CTD
CSGALNACT2	retinoic acid	CTD
CSGALNACT2	tetrachlorodibenzodioxin	CTD
CSGALNACT2	tretinoin	CTD
CSGALNACT2	urethane	CTD
DDOST	cyclosporine	CTD
DDOST	decitabine	CTD
DDOST	doxorubicin	CTD
DDOST	tunicamycin	CTD
DOLK	cyclosporine	CTD
DOLK	dexamethasone	CTD
DOLK	doxorubicin	CTD
DOLK	ibmx	CTD
DOLK	lactic acid	CTD
DOLK	phenobarbital	CTD
DOLK	quercetin	CTD
DOLK	urethane	CTD
DOLK	valproate	CTD
DOLK	valproic acid	CTD
DOLPP1	acetaminophen	CTD
DOLPP1	cyclosporine	CTD
DOLPP1	dexamethasone	CTD
DOLPP1	doxorubicin	CTD
DOLPP1	ibmx	CTD
DOLPP1	paracetamol	CTD
DOLPP1	pirinixic acid	CTD
DPM1	bisphenol a	CTD
DPM1	doxorubicin	CTD
DPM1	lactic acid	CTD
DPM1	piroxicam	CTD
DPM1	trichostatin a	CTD
DPM1	valproate	CTD
DPM1	valproic acid	CTD
DPM2	acetaminophen	CTD
DPM2	cyclosporine	CTD
DPM2	dexamethasone	CTD
DPM2	ibmx	CTD
DPM2	paracetamol	CTD
DPM2	quercetin	CTD
DPM2	valproate	CTD
DPM2	valproic acid	CTD
DPM3	acrylamide	CTD
DPM3	bisphenol a	CTD
DPM3	compound c	CTD
DPM3	cyclosporine	CTD
DPM3	dexamethasone	CTD
DPM3	diethylhexyl phthalate	CTD
DPM3	doxorubicin	CTD
DPM3	estradiol	CTD
DPM3	k-7174	CTD
DPM3	lactic acid	CTD
DPM3	quercetin	CTD
DPM3	sb-431542	CTD
DPM3	trichostatin a	CTD
DPM3	urethane	CTD
DPM3	valproate	CTD
DPM3	valproic acid	CTD
DSE	acetaminophen	CTD
DSE	acrylamide	CTD
DSE	bpde	CTD
DSE	carbamazepine	CTD
DSE	cyclosporine	CTD
DSE	egcg	CTD
DSE	epigallocatechin gallate	CTD
DSE	estradiol	CTD
DSE	paracetamol	CTD
DSE	quercetin	CTD
DSE	topotecan	CTD
DSE	valproate	CTD
DSE	valproic acid	CTD
EDEM1	atrazine	CTD
EDEM1	tbto	CTD
EDEM1	carbamazepine	CTD
EDEM1	cyclosporine	CTD
EDEM1	dexamethasone	CTD
EDEM1	diethylhexyl phthalate	CTD
EDEM1	ibmx	CTD
EDEM1	paraquat	CTD
EDEM1	tunicamycin	CTD
EDEM1	valproate	CTD
EDEM1	valproic acid	CTD
EDEM2	bisphenol a	CTD
EDEM2	cyclosporine	CTD
EDEM2	dexamethasone	CTD
EDEM2	ibmx	CTD
EDEM2	lactic acid	CTD
EDEM2	methapyrilene	CTD
EDEM2	tunicamycin	CTD
EDEM2	valproate	CTD
EDEM2	valproic acid	CTD
EDEM3	acetaminophen	CTD
EDEM3	bisphenol a	CTD
EDEM3	cyclosporine	CTD
EDEM3	dexamethasone	CTD
EDEM3	egcg	CTD
EDEM3	endosulfan	CTD
EDEM3	epigallocatechin gallate	CTD
EDEM3	estradiol	CTD
EDEM3	ibmx	CTD
EDEM3	lactic acid	CTD
EDEM3	paracetamol	CTD
EDEM3	valproate	CTD
EDEM3	valproic acid	CTD
EGF	2,4,5,2',4',5'-hexachlorobiphenyl	CTD
EGF	4-hydroxytamoxifen	CTD
EGF	acetaminophen	CTD
EGF	atrazine	CTD
EGF	bisphenol a	CTD
EGF	calcitriol	CTD
EGF	compound c	CTD
EGF	cyclosporine	CTD
EGF	d-glucose	CTD
EGF	dexamethasone	CTD
EGF	doxorubicin	CTD
EGF	egcg	CTD
EGF	entinostat	CTD
EGF	epigallocatechin gallate	CTD
EGF	estradiol	CTD
EGF	etoposide	CTD
EGF	gentamicin	CTD
EGF	gentamicins	CTD
EGF	ibmx	CTD
EGF	ionomycin	CTD
EGF	lithocholic acid	CTD
EGF	nsc 689534	CTD
EGF	paracetamol	CTD
EGF	pcb126	CTD
EGF	phenobarbital	CTD
EGF	pictilisib	CTD
EGF	progesterone	CTD
EGF	quercetin	CTD
EGF	retinoic acid	CTD
EGF	sb-431542	CTD
EGF	sulindac	CTD
EGF	tamoxifen	CTD
EGF	testosterone	CTD
EGF	tetrachlorodibenzodioxin	CTD
EGF	tetradecanoylphorbol acetate	CTD
EGF	tretinoin	CTD
EGF	trichostatin a	CTD
EGF	valproate	CTD
EGF	valproic acid	CTD
EGF	vorinostat	CTD
EGFR	2,2-bis(4-hydroxyphenyl)-1,1,1-trichloroethane	CTD
EGFR	2,4,5,2',4',5'-hexachlorobiphenyl	CTD
EGFR	4-hydroxytamoxifen	CTD
EGFR	acetaminophen	CTD
EGFR	acrylamide	CTD
EGFR	agn 194204	CTD
EGFR	atrazine	CTD
EGFR	bisphenol a	CTD
EGFR	bpde	CTD
EGFR	calcitriol	CTD
EGFR	compound c	CTD
EGFR	cyclosporine	CTD
EGFR	decitabine	CTD
EGFR	dexamethasone	CTD
EGFR	dibutyl phthalate	CTD
EGFR	diethylhexyl phthalate	CTD
EGFR	doxorubicin	CTD
EGFR	egcg	CTD
EGFR	epigallocatechin gallate	CTD
EGFR	estradiol	CTD
EGFR	etoposide	CTD
EGFR	fenretinide	CTD
EGFR	fluorouracil	CTD
EGFR	lactic acid	CTD
EGFR	nicotine	CTD
EGFR	nsc 689534	CTD
EGFR	paracetamol	CTD
EGFR	pcb126	CTD
EGFR	phenobarbital	CTD
EGFR	pictilisib	CTD
EGFR	piroxicam	CTD
EGFR	progesterone	CTD
EGFR	quercetin	CTD
EGFR	retinoic acid	CTD
EGFR	rosiglitazone	CTD
EGFR	sb-431542	CTD
EGFR	tamoxifen	CTD
EGFR	testosterone	CTD
EGFR	tetrachlorodibenzodioxin	CTD
EGFR	tetradecanoylphorbol acetate	CTD
EGFR	topotecan	CTD
EGFR	tretinoin	CTD
EGFR	trichostatin a	CTD
EGFR	urethane	CTD
EGFR	valproate	CTD
EGFR	valproic acid	CTD
EGFR	vorinostat	CTD
EIF4E	bisphenol a	CTD
EIF4E	bpde	CTD
EIF4E	dexamethasone	CTD
EIF4E	doxorubicin	CTD
EIF4E	estradiol	CTD
EIF4E	fluorouracil	CTD
EIF4E	ibmx	CTD
EIF4E	methyl methanesulfonate	CTD
EIF4E	nicotine	CTD
EIF4E	piroxicam	CTD
EIF4E	quercetin	CTD
EIF4E	retinoic acid	CTD
EIF4E	tetrachlorodibenzodioxin	CTD
EIF4E	tetradecanoylphorbol acetate	CTD
EIF4E	tretinoin	CTD
EIF4E	trichostatin a	CTD
ENGASE	methapyrilene	CTD
EOGT	acrylamide	CTD
EOGT	compound c	CTD
EOGT	dexamethasone	CTD
EOGT	diethylhexyl phthalate	CTD
EOGT	entinostat	CTD
EOGT	folate	CTD
EOGT	folic acid	CTD
EOGT	ibmx	CTD
EOGT	quercetin	CTD
EOGT	sb-431542	CTD
EOGT	tetrachlorodibenzodioxin	CTD
EOGT	trichostatin a	CTD
EOGT	valproate	CTD
EOGT	valproic acid	CTD
EOGT	vorinostat	CTD
EPHB1	compound c	CTD
EPHB1	methyl methanesulfonate	CTD
EPHB1	sb-431542	CTD
EPHB1	triclosan	CTD
EPHB1	valproate	CTD
EPHB1	valproic acid	CTD
ERBB2	4-hydroxytamoxifen	CTD
ERBB2	acetaminophen	CTD
ERBB2	acrylamide	CTD
ERBB2	bisphenol a	CTD
ERBB2	carbamazepine	CTD
ERBB2	compound c	CTD
ERBB2	cyclosporine	CTD
ERBB2	d-glucose	CTD
ERBB2	dexamethasone	CTD
ERBB2	doxorubicin	CTD
ERBB2	egcg	CTD
ERBB2	endosulfan	CTD
ERBB2	epigallocatechin gallate	CTD
ERBB2	estradiol	CTD
ERBB2	etoposide	CTD
ERBB2	fluorouracil	CTD
ERBB2	ibmx	CTD
ERBB2	lactic acid	CTD
ERBB2	methotrexate	CTD
ERBB2	paracetamol	CTD
ERBB2	paraquat	CTD
ERBB2	pictilisib	CTD
ERBB2	quercetin	CTD
ERBB2	retinoic acid	CTD
ERBB2	sb-431542	CTD
ERBB2	tamoxifen	CTD
ERBB2	tetrachlorodibenzodioxin	CTD
ERBB2	tetradecanoylphorbol acetate	CTD
ERBB2	tretinoin	CTD
ERBB2	urethane	CTD
ERBB2	valproate	CTD
ERBB2	valproic acid	CTD
ERBB2	vorinostat	CTD
ERBB3	4-hydroxytamoxifen	CTD
ERBB3	acetaminophen	CTD
ERBB3	bisphenol a	CTD
ERBB3	calcitriol	CTD
ERBB3	carbamazepine	CTD
ERBB3	compound c	CTD
ERBB3	cyclosporine	CTD
ERBB3	doxorubicin	CTD
ERBB3	entinostat	CTD
ERBB3	estradiol	CTD
ERBB3	etoposide	CTD
ERBB3	fluorouracil	CTD
ERBB3	nsc 689534	CTD
ERBB3	paracetamol	CTD
ERBB3	pictilisib	CTD
ERBB3	quercetin	CTD
ERBB3	sb-431542	CTD
ERBB3	tamoxifen	CTD
ERBB3	tetrachlorodibenzodioxin	CTD
ERBB3	topotecan	CTD
ERBB3	trichostatin a	CTD
ERBB3	valproate	CTD
ERBB3	valproic acid	CTD
ERBB3	vorinostat	CTD
EXT1	acetaminophen	CTD
EXT1	atrazine	CTD
EXT1	bisphenol a	CTD
EXT1	bpde	CTD
EXT1	compound c	CTD
EXT1	cyclosporine	CTD
EXT1	estradiol	CTD
EXT1	k-7174	CTD
EXT1	paracetamol	CTD
EXT1	sb-431542	CTD
EXT1	trichostatin a	CTD
EXT1	urethane	CTD
EXT1	valproate	CTD
EXT1	valproic acid	CTD
EXT2	acetaminophen	CTD
EXT2	carbamazepine	CTD
EXT2	dexamethasone	CTD
EXT2	doxorubicin	CTD
EXT2	estradiol	CTD
EXT2	ibmx	CTD
EXT2	paracetamol	CTD
EXT2	tetrachlorodibenzodioxin	CTD
EXT2	valproate	CTD
EXT2	valproic acid	CTD
EXTL1	acetaminophen	CTD
EXTL1	doxorubicin	CTD
EXTL1	paracetamol	CTD
EXTL1	triclosan	CTD
EXTL1	valproate	CTD
EXTL1	valproic acid	CTD
EXTL2	acetaminophen	CTD
EXTL2	bpde	CTD
EXTL2	cyclosporine	CTD
EXTL2	doxorubicin	CTD
EXTL2	methyl methanesulfonate	CTD
EXTL2	paracetamol	CTD
EXTL2	quercetin	CTD
EXTL2	retinoic acid	CTD
EXTL2	tretinoin	CTD
EXTL2	valproate	CTD
EXTL2	valproic acid	CTD
EXTL3	acetaminophen	CTD
EXTL3	paracetamol	CTD
EXTL3	retinoic acid	CTD
EXTL3	tretinoin	CTD
EXTL3	triclosan	CTD
FES	bisphenol a	CTD
FES	cyclosporine	CTD
FES	dexamethasone	CTD
FES	ibmx	CTD
FES	retinoic acid	CTD
FES	tetrachlorodibenzodioxin	CTD
FES	tretinoin	CTD
FES	urethane	CTD
FES	valproate	CTD
FES	valproic acid	CTD
FGF18	bisphenol a	CTD
FGF18	carbamazepine	CTD
FGF18	compound c	CTD
FGF18	cyclosporine	CTD
FGF18	doxorubicin	CTD
FGF18	egcg	CTD
FGF18	entinostat	CTD
FGF18	epigallocatechin gallate	CTD
FGF18	estradiol	CTD
FGF18	progesterone	CTD
FGF18	quercetin	CTD
FGF18	retinoic acid	CTD
FGF18	sb-431542	CTD
FGF18	tetrachlorodibenzodioxin	CTD
FGF18	tretinoin	CTD
FGF18	trichostatin a	CTD
FGF18	urethane	CTD
FGF18	valproate	CTD
FGF18	valproic acid	CTD
FGF18	vorinostat	CTD
FGF2	acrylamide	CTD
FGF2	compound c	CTD
FGF2	cyclosporine	CTD
FGF2	d-glucose	CTD
FGF2	doxorubicin	CTD
FGF2	egcg	CTD
FGF2	entinostat	CTD
FGF2	epigallocatechin gallate	CTD
FGF2	estradiol	CTD
FGF2	etoposide	CTD
FGF2	fluorouracil	CTD
FGF2	flutamide	CTD
FGF2	ibmx	CTD
FGF2	nicotine	CTD
FGF2	paraquat	CTD
FGF2	piroxicam	CTD
FGF2	progesterone	CTD
FGF2	quercetin	CTD
FGF2	retinoic acid	CTD
FGF2	sb-431542	CTD
FGF2	tamoxifen	CTD
FGF2	tetrachlorodibenzodioxin	CTD
FGF2	tetradecanoylphorbol acetate	CTD
FGF2	topotecan	CTD
FGF2	tretinoin	CTD
FGF2	trichostatin a	CTD
FGF2	valdecoxib	CTD
FGF2	valproate	CTD
FGF2	valproic acid	CTD
FGF23	calcitriol	CTD
FKRP	acetaminophen	CTD
FKRP	atrazine	CTD
FKRP	cyclosporine	CTD
FKRP	doxorubicin	CTD
FKRP	paracetamol	CTD
FKRP	retinoic acid	CTD
FKRP	tretinoin	CTD
FKRP	valproate	CTD
FKRP	valproic acid	CTD
FKTN	acetaminophen	CTD
FKTN	acrylamide	CTD
FKTN	cyclosporine	CTD
FKTN	doxorubicin	CTD
FKTN	folate	CTD
FKTN	folic acid	CTD
FKTN	paracetamol	CTD
FKTN	valproate	CTD
FKTN	valproic acid	CTD
FLT1	4-hydroxytamoxifen	CTD
FLT1	acetaminophen	CTD
FLT1	bisphenol a	CTD
FLT1	calcitriol	CTD
FLT1	compound c	CTD
FLT1	d-glucose	CTD
FLT1	dexamethasone	CTD
FLT1	doxorubicin	CTD
FLT1	entinostat	CTD
FLT1	estradiol	CTD
FLT1	lactic acid	CTD
FLT1	methapyrilene	CTD
FLT1	methyl methanesulfonate	CTD
FLT1	paracetamol	CTD
FLT1	sb-431542	CTD
FLT1	tetrachlorodibenzodioxin	CTD
FLT1	tetradecanoylphorbol acetate	CTD
FLT1	thioacetamide	CTD
FLT1	trichostatin a	CTD
FLT1	valproate	CTD
FLT1	valproic acid	CTD
FLT1	vorinostat	CTD
FLT3	bisphenol a	CTD
FLT3	fonofos	CTD
FLT3	methapyrilene	CTD
FLT3	nicotine	CTD
FLT3	retinoic acid	CTD
FLT3	terbufos	CTD
FLT3	tetradecanoylphorbol acetate	CTD
FLT3	tretinoin	CTD
FLT3	triclosan	CTD
FLT4	2,5,2',5'-tetrachlorobiphenyl	CTD
FLT4	diethylhexyl phthalate	CTD
FLT4	quercetin	CTD
FLT4	valproate	CTD
FLT4	valproic acid	CTD
FUCA1	acetaminophen	CTD
FUCA1	bpde	CTD
FUCA1	cyclosporine	CTD
FUCA1	decitabine	CTD
FUCA1	doxorubicin	CTD
FUCA1	estradiol	CTD
FUCA1	folate	CTD
FUCA1	folic acid	CTD
FUCA1	k-7174	CTD
FUCA1	methyl methanesulfonate	CTD
FUCA1	paracetamol	CTD
FUCA1	pcb126	CTD
FUCA1	retinoic acid	CTD
FUCA1	topotecan	CTD
FUCA1	tretinoin	CTD
FUCA1	valproate	CTD
FUCA1	valproic acid	CTD
FUCA2	egcg	CTD
FUCA2	epigallocatechin gallate	CTD
FUCA2	phenobarbital	CTD
FUCA2	valproate	CTD
FUCA2	valproic acid	CTD
FUT1	cyclosporine	CTD
FUT1	fluorouracil	CTD
FUT1	phenobarbital	CTD
FUT1	pirinixic acid	CTD
FUT1	retinoic acid	CTD
FUT1	tretinoin	CTD
FUT1	urethane	CTD
FUT1	valproate	CTD
FUT1	valproic acid	CTD
FUT2	tetrachlorodibenzodioxin	CTD
FUT3	calcitriol	CTD
FUT3	decitabine	CTD
FUT3	estradiol	CTD
FUT3	folate	CTD
FUT3	folic acid	CTD
FUT3	lactic acid	CTD
FUT3	testosterone	CTD
FUT3	valproate	CTD
FUT3	valproic acid	CTD
FUT4	calcitriol	CTD
FUT4	compound c	CTD
FUT4	doxorubicin	CTD
FUT4	entinostat	CTD
FUT4	estradiol	CTD
FUT4	methyl methanesulfonate	CTD
FUT4	retinoic acid	CTD
FUT4	sb-431542	CTD
FUT4	tetrachlorodibenzodioxin	CTD
FUT4	tetradecanoylphorbol acetate	CTD
FUT4	tretinoin	CTD
FUT4	trichostatin a	CTD
FUT4	urethane	CTD
FUT4	valproate	CTD
FUT4	valproic acid	CTD
FUT5	estradiol	CTD
FUT5	methapyrilene	CTD
FUT5	valproate	CTD
FUT5	valproic acid	CTD
FUT6	acetaminophen	CTD
FUT6	acrylamide	CTD
FUT6	cyclosporine	CTD
FUT6	paracetamol	CTD
FUT6	quercetin	CTD
FUT6	tetrachlorodibenzodioxin	CTD
FUT6	urethane	CTD
FUT6	valproate	CTD
FUT6	valproic acid	CTD
FUT7	rosiglitazone	CTD
FUT7	valproate	CTD
FUT7	valproic acid	CTD
FUT8	4-hydroxytamoxifen	CTD
FUT8	bisphenol a	CTD
FUT8	bpde	CTD
FUT8	calcitriol	CTD
FUT8	compound c	CTD
FUT8	cyclosporine	CTD
FUT8	dexamethasone	CTD
FUT8	diethylpyrocarbonate	CTD
FUT8	doxorubicin	CTD
FUT8	egcg	CTD
FUT8	epigallocatechin gallate	CTD
FUT8	estradiol	CTD
FUT8	etoposide	CTD
FUT8	guanosine diphosphate	CTD
FUT8	guanosine monophosphate	CTD
FUT8	guanosine triphosphate	CTD
FUT8	ibmx	CTD
FUT8	iodoacetamide	CTD
FUT8	mersalyl	CTD
FUT8	methyl methanesulfonate	CTD
FUT8	phenylglyoxal	CTD
FUT8	piroxicam	CTD
FUT8	pyridoxal phosphate	CTD
FUT8	quercetin	CTD
FUT8	retinoic acid	CTD
FUT8	sb-431542	CTD
FUT8	tetrachlorodibenzodioxin	CTD
FUT8	tretinoin	CTD
FUT8	trichostatin a	CTD
FUT8	valproate	CTD
FUT8	valproic acid	CTD
FUT9	compound c	CTD
FUT9	estradiol	CTD
FUT9	retinoic acid	CTD
FUT9	sb-431542	CTD
FUT9	tamoxifen	CTD
FUT9	tetrachlorodibenzodioxin	CTD
FUT9	tretinoin	CTD
FUT9	trichostatin a	CTD
FUT9	valproate	CTD
FUT9	valproic acid	CTD
GALNS	acetaminophen	CTD
GALNS	methapyrilene	CTD
GALNS	paracetamol	CTD
GALNS	tetrachlorodibenzodioxin	CTD
GALNS	urethane	CTD
GALNS	valproate	CTD
GALNS	valproic acid	CTD
GALNT1	bpde	CTD
GALNT1	carbamazepine	CTD
GALNT1	cyclosporine	CTD
GALNT1	egcg	CTD
GALNT1	epigallocatechin gallate	CTD
GALNT1	estradiol	CTD
GALNT1	lactic acid	CTD
GALNT1	methyl methanesulfonate	CTD
GALNT1	quercetin	CTD
GALNT1	tetrachlorodibenzodioxin	CTD
GALNT1	topotecan	CTD
GALNT1	valproate	CTD
GALNT1	valproic acid	CTD
GALNT10	acetaminophen	CTD
GALNT10	compound c	CTD
GALNT10	cyclosporine	CTD
GALNT10	doxorubicin	CTD
GALNT10	entinostat	CTD
GALNT10	estradiol	CTD
GALNT10	fonofos	CTD
GALNT10	methyl methanesulfonate	CTD
GALNT10	paracetamol	CTD
GALNT10	progesterone	CTD
GALNT10	quercetin	CTD
GALNT10	sb-431542	CTD
GALNT10	terbufos	CTD
GALNT10	tetrachlorodibenzodioxin	CTD
GALNT10	trichostatin a	CTD
GALNT10	triclosan	CTD
GALNT10	urethane	CTD
GALNT10	valproate	CTD
GALNT10	valproic acid	CTD
GALNT11	acetaminophen	CTD
GALNT11	cyclosporine	CTD
GALNT11	dexamethasone	CTD
GALNT11	doxorubicin	CTD
GALNT11	ibmx	CTD
GALNT11	lactic acid	CTD
GALNT11	methyl methanesulfonate	CTD
GALNT11	paracetamol	CTD
GALNT11	phenobarbital	CTD
GALNT11	pirinixic acid	CTD
GALNT11	quercetin	CTD
GALNT11	valproate	CTD
GALNT11	valproic acid	CTD
GALNT12	bisphenol a	CTD
GALNT12	compound c	CTD
GALNT12	dexamethasone	CTD
GALNT12	entinostat	CTD
GALNT12	estradiol	CTD
GALNT12	ibmx	CTD
GALNT12	methyl methanesulfonate	CTD
GALNT12	retinoic acid	CTD
GALNT12	sb-431542	CTD
GALNT12	tetrachlorodibenzodioxin	CTD
GALNT12	tretinoin	CTD
GALNT12	trichostatin a	CTD
GALNT12	valproate	CTD
GALNT12	valproic acid	CTD
GALNT13	carbamazepine	CTD
GALNT13	compound c	CTD
GALNT13	sb-431542	CTD
GALNT13	triclosan	CTD
GALNT13	valproate	CTD
GALNT13	valproic acid	CTD
GALNT14	acetaminophen	CTD
GALNT14	carbamazepine	CTD
GALNT14	compound c	CTD
GALNT14	doxorubicin	CTD
GALNT14	entinostat	CTD
GALNT14	estradiol	CTD
GALNT14	paracetamol	CTD
GALNT14	retinoic acid	CTD
GALNT14	sb-431542	CTD
GALNT14	tretinoin	CTD
GALNT14	triclosan	CTD
GALNT14	valproate	CTD
GALNT14	valproic acid	CTD
GALNT15	acetaminophen	CTD
GALNT15	bisphenol a	CTD
GALNT15	dexamethasone	CTD
GALNT15	entinostat	CTD
GALNT15	estradiol	CTD
GALNT15	ibmx	CTD
GALNT15	paracetamol	CTD
GALNT16	acrylamide	CTD
GALNT16	bisphenol a	CTD
GALNT16	compound c	CTD
GALNT16	cyclosporine	CTD
GALNT16	dexamethasone	CTD
GALNT16	diethylhexyl phthalate	CTD
GALNT16	doxorubicin	CTD
GALNT16	estradiol	CTD
GALNT16	ibmx	CTD
GALNT16	sb-431542	CTD
GALNT16	trichostatin a	CTD
GALNT16	valproate	CTD
GALNT16	valproic acid	CTD
GALNT17	compound c	CTD
GALNT17	cyclosporine	CTD
GALNT17	doxorubicin	CTD
GALNT17	sb-431542	CTD
GALNT17	trichostatin a	CTD
GALNT17	triclosan	CTD
GALNT17	valproate	CTD
GALNT17	valproic acid	CTD
GALNT18	2,4,5,2',4',5'-hexachlorobiphenyl	CTD
GALNT18	acetaminophen	CTD
GALNT18	calcitriol	CTD
GALNT18	compound c	CTD
GALNT18	cyclosporine	CTD
GALNT18	nsc 689534	CTD
GALNT18	paracetamol	CTD
GALNT18	sb-431542	CTD
GALNT18	testosterone	CTD
GALNT18	trichostatin a	CTD
GALNT18	triclosan	CTD
GALNT18	tunicamycin	CTD
GALNT18	urethane	CTD
GALNT18	valproate	CTD
GALNT18	valproic acid	CTD
GALNT2	acetaminophen	CTD
GALNT2	bpde	CTD
GALNT2	carbamazepine	CTD
GALNT2	compound c	CTD
GALNT2	doxorubicin	CTD
GALNT2	estradiol	CTD
GALNT2	methapyrilene	CTD
GALNT2	paracetamol	CTD
GALNT2	sb-431542	CTD
GALNT2	tetrachlorodibenzodioxin	CTD
GALNT2	valproate	CTD
GALNT2	valproic acid	CTD
GALNT3	acetaminophen	CTD
GALNT3	bisphenol a	CTD
GALNT3	carbamazepine	CTD
GALNT3	compound c	CTD
GALNT3	diethylhexyl phthalate	CTD
GALNT3	entinostat	CTD
GALNT3	fluorouracil	CTD
GALNT3	paracetamol	CTD
GALNT3	quercetin	CTD
GALNT3	retinoic acid	CTD
GALNT3	sb-431542	CTD
GALNT3	topotecan	CTD
GALNT3	tretinoin	CTD
GALNT3	trichostatin a	CTD
GALNT3	valproate	CTD
GALNT3	valproic acid	CTD
GALNT3	vorinostat	CTD
GALNT4	bisphenol a	CTD
GALNT4	cyclosporine	CTD
GALNT4	urethane	CTD
GALNT4	valproate	CTD
GALNT4	valproic acid	CTD
GALNT5	acetaminophen	CTD
GALNT5	doxorubicin	CTD
GALNT5	lactic acid	CTD
GALNT5	paracetamol	CTD
GALNT5	triclosan	CTD
GALNT5	valproate	CTD
GALNT5	valproic acid	CTD
GALNT6	4-hydroxytamoxifen	CTD
GALNT6	atrazine	CTD
GALNT6	bisphenol a	CTD
GALNT6	bpde	CTD
GALNT6	calcitriol	CTD
GALNT6	compound c	CTD
GALNT6	doxorubicin	CTD
GALNT6	entinostat	CTD
GALNT6	fonofos	CTD
GALNT6	methyl methanesulfonate	CTD
GALNT6	retinoic acid	CTD
GALNT6	sb-431542	CTD
GALNT6	terbufos	CTD
GALNT6	tetrachlorodibenzodioxin	CTD
GALNT6	tretinoin	CTD
GALNT6	urethane	CTD
GALNT6	valproate	CTD
GALNT6	valproic acid	CTD
GALNT7	bpde	CTD
GALNT7	carbamazepine	CTD
GALNT7	cyclosporine	CTD
GALNT7	methyl methanesulfonate	CTD
GALNT7	valproate	CTD
GALNT7	valproic acid	CTD
GALNT8	diethylhexyl phthalate	CTD
GALNT8	folate	CTD
GALNT8	folic acid	CTD
GALNT8	methapyrilene	CTD
GALNT9	acetaminophen	CTD
GALNT9	acrylamide	CTD
GALNT9	paracetamol	CTD
GALNT9	triclosan	CTD
GALNT9	valproate	CTD
GALNT9	valproic acid	CTD
GALNTL5	trichostatin a	CTD
GALNTL5	valproate	CTD
GALNTL5	valproic acid	CTD
GALNTL6	methapyrilene	CTD
GALNTL6	valproate	CTD
GALNTL6	valproic acid	CTD
GBA	bisphenol a	CTD
GBA	doxorubicin	CTD
GBA	lactic acid	CTD
GBA	retinoic acid	CTD
GBA	sulindac	CTD
GBA	tetrachlorodibenzodioxin	CTD
GBA	tetradecanoylphorbol acetate	CTD
GBA	tretinoin	CTD
GBA2	acrylamide	CTD
GBA2	dexamethasone	CTD
GBA2	ibmx	CTD
GBA2	lactic acid	CTD
GBA2	tetrachlorodibenzodioxin	CTD
GBA2	urethane	CTD
GBGT1	acetaminophen	CTD
GBGT1	carbamazepine	CTD
GBGT1	entinostat	CTD
GBGT1	estradiol	CTD
GBGT1	fonofos	CTD
GBGT1	methapyrilene	CTD
GBGT1	paracetamol	CTD
GBGT1	terbufos	CTD
GCNT1	calcitriol	CTD
GCNT1	carbamazepine	CTD
GCNT1	compound c	CTD
GCNT1	dexamethasone	CTD
GCNT1	egcg	CTD
GCNT1	epigallocatechin gallate	CTD
GCNT1	estradiol	CTD
GCNT1	folate	CTD
GCNT1	folic acid	CTD
GCNT1	methotrexate	CTD
GCNT1	progesterone	CTD
GCNT1	sb-431542	CTD
GCNT1	sulindac	CTD
GCNT1	trichostatin a	CTD
GCNT1	triclosan	CTD
GCNT1	urethane	CTD
GCNT1	valproate	CTD
GCNT1	valproic acid	CTD
GCNT1	vorinostat	CTD
GCNT2	acetaminophen	CTD
GCNT2	compound c	CTD
GCNT2	cyclosporine	CTD
GCNT2	doxorubicin	CTD
GCNT2	egcg	CTD
GCNT2	epigallocatechin gallate	CTD
GCNT2	estradiol	CTD
GCNT2	methyl methanesulfonate	CTD
GCNT2	paracetamol	CTD
GCNT2	quercetin	CTD
GCNT2	sb-431542	CTD
GCNT2	valproate	CTD
GCNT2	valproic acid	CTD
GCNT2	vorinostat	CTD
GCNT3	acetaminophen	CTD
GCNT3	tbto	CTD
GCNT3	bisphenol a	CTD
GCNT3	calcitriol	CTD
GCNT3	cyclosporine	CTD
GCNT3	dimethylnitrosamine	CTD
GCNT3	estradiol	CTD
GCNT3	fenofibrate	CTD
GCNT3	fonofos	CTD
GCNT3	k-7174	CTD
GCNT3	nsc 689534	CTD
GCNT3	paracetamol	CTD
GCNT3	pirinixic acid	CTD
GCNT3	quercetin	CTD
GCNT3	terbufos	CTD
GCNT3	tetrachlorodibenzodioxin	CTD
GCNT3	tetradecanoylphorbol acetate	CTD
GCNT3	valproate	CTD
GCNT3	valproic acid	CTD
GCNT4	atrazine	CTD
GCNT4	diethylhexyl phthalate	CTD
GCNT4	estradiol	CTD
GCNT4	lactic acid	CTD
GCNT4	trichostatin a	CTD
GCNT4	urethane	CTD
GCNT4	valproate	CTD
GCNT4	valproic acid	CTD
GLA	acetaminophen	CTD
GLA	bisphenol a	CTD
GLA	calcitriol	CTD
GLA	carbamazepine	CTD
GLA	compound c	CTD
GLA	cyclosporine	CTD
GLA	dimethylnitrosamine	CTD
GLA	doxorubicin	CTD
GLA	fluorouracil	CTD
GLA	k-7174	CTD
GLA	lactic acid	CTD
GLA	nsc 689534	CTD
GLA	paracetamol	CTD
GLA	phenobarbital	CTD
GLA	piroxicam	CTD
GLA	quercetin	CTD
GLA	sb-431542	CTD
GLA	testosterone	CTD
GLA	tetrachlorodibenzodioxin	CTD
GLA	tunicamycin	CTD
GLA	valproate	CTD
GLA	valproic acid	CTD
GLB1	bisphenol a	CTD
GLB1	cyclosporine	CTD
GLB1	d-glucose	CTD
GLB1	doxorubicin	CTD
GLB1	estradiol	CTD
GLB1	methotrexate	CTD
GLB1	phenobarbital	CTD
GLB1	retinoic acid	CTD
GLB1	tretinoin	CTD
GLB1	valproate	CTD
GLB1	valproic acid	CTD
GLCE	acetaminophen	CTD
GLCE	bpde	CTD
GLCE	cyclosporine	CTD
GLCE	doxorubicin	CTD
GLCE	lactic acid	CTD
GLCE	paracetamol	CTD
GLCE	quercetin	CTD
GLCE	retinoic acid	CTD
GLCE	tretinoin	CTD
GLCE	trichostatin a	CTD
GLCE	urethane	CTD
GLCE	valproate	CTD
GLCE	valproic acid	CTD
GLCE	vorinostat	CTD
GLG1	acrylamide	CTD
GLG1	bisphenol a	CTD
GLG1	cyclosporine	CTD
GLG1	doxorubicin	CTD
GLG1	k-7174	CTD
GLG1	lactic acid	CTD
GLG1	valproate	CTD
GLG1	valproic acid	CTD
GLG1	vorinostat	CTD
GNPTAB	bisphenol a	CTD
GNPTAB	bpde	CTD
GNPTAB	cyclosporine	CTD
GNPTAB	dexamethasone	CTD
GNPTAB	doxorubicin	CTD
GNPTAB	egcg	CTD
GNPTAB	epigallocatechin gallate	CTD
GNPTAB	ibmx	CTD
GNPTAB	quercetin	CTD
GNPTAB	tetrachlorodibenzodioxin	CTD
GNPTAB	urethane	CTD
GNPTAB	valproate	CTD
GNPTAB	valproic acid	CTD
GNS	acetaminophen	CTD
GNS	bisphenol a	CTD
GNS	carbamazepine	CTD
GNS	cyclosporine	CTD
GNS	methyl methanesulfonate	CTD
GNS	paracetamol	CTD
GNS	retinoic acid	CTD
GNS	tretinoin	CTD
GNS	tunicamycin	CTD
GNS	valproate	CTD
GNS	valproic acid	CTD
GOLM1	calcitriol	CTD
GOLM1	cyclosporine	CTD
GOLM1	dexamethasone	CTD
GOLM1	estradiol	CTD
GOLM1	ibmx	CTD
GOLM1	lactic acid	CTD
GOLM1	methyl methanesulfonate	CTD
GOLM1	tetrachlorodibenzodioxin	CTD
GOLM1	urethane	CTD
GOLM1	valproate	CTD
GOLM1	valproic acid	CTD
GOLPH3	acetaminophen	CTD
GOLPH3	bpde	CTD
GOLPH3	cyclosporine	CTD
GOLPH3	doxorubicin	CTD
GOLPH3	paracetamol	CTD
GPAA1	acrylamide	CTD
GPAA1	cyclosporine	CTD
GPAA1	phenobarbital	CTD
GPAA1	piroxicam	CTD
GPAA1	quercetin	CTD
GPAA1	tetrachlorodibenzodioxin	CTD
GPAA1	valproate	CTD
GPAA1	valproic acid	CTD
GPC1	acetaminophen	CTD
GPC1	cyclosporine	CTD
GPC1	estradiol	CTD
GPC1	paracetamol	CTD
GPC1	piroxicam	CTD
GPC1	quercetin	CTD
GPC1	tamoxifen	CTD
GPC1	valproate	CTD
GPC1	valproic acid	CTD
GPC1	vorinostat	CTD
GPC3	atrazine	CTD
GPC3	bisphenol a	CTD
GPC3	carbamazepine	CTD
GPC3	compound c	CTD
GPC3	cyclosporine	CTD
GPC3	dexamethasone	CTD
GPC3	diethylhexyl phthalate	CTD
GPC3	doxorubicin	CTD
GPC3	entinostat	CTD
GPC3	k-7174	CTD
GPC3	methapyrilene	CTD
GPC3	methotrexate	CTD
GPC3	retinoic acid	CTD
GPC3	sb-431542	CTD
GPC3	topotecan	CTD
GPC3	tretinoin	CTD
GPC3	trichostatin a	CTD
GPC3	valproate	CTD
GPC3	valproic acid	CTD
GPC3	vorinostat	CTD
GPLD1	calcitriol	CTD
GPLD1	carbamazepine	CTD
GPLD1	compound c	CTD
GPLD1	lactic acid	CTD
GPLD1	methapyrilene	CTD
GPLD1	sb-431542	CTD
GPLD1	testosterone	CTD
GPLD1	valproate	CTD
GPLD1	valproic acid	CTD
GUSB	acetaminophen	CTD
GUSB	acrylamide	CTD
GUSB	bisphenol a	CTD
GUSB	carbamazepine	CTD
GUSB	dexamethasone	CTD
GUSB	doxorubicin	CTD
GUSB	egcg	CTD
GUSB	epigallocatechin gallate	CTD
GUSB	ibmx	CTD
GUSB	methyl methanesulfonate	CTD
GUSB	paracetamol	CTD
GUSB	rosiglitazone	CTD
GUSB	valproate	CTD
GUSB	valproic acid	CTD
GXYLT1	acetaminophen	CTD
GXYLT1	bpde	CTD
GXYLT1	cyclosporine	CTD
GXYLT1	dexamethasone	CTD
GXYLT1	ibmx	CTD
GXYLT1	methyl methanesulfonate	CTD
GXYLT1	paracetamol	CTD
GXYLT1	tetrachlorodibenzodioxin	CTD
GXYLT1	urethane	CTD
GXYLT1	valproate	CTD
GXYLT1	valproic acid	CTD
GXYLT1	vorinostat	CTD
GXYLT2	compound c	CTD
GXYLT2	cyclosporine	CTD
GXYLT2	dexamethasone	CTD
GXYLT2	doxorubicin	CTD
GXYLT2	estradiol	CTD
GXYLT2	folate	CTD
GXYLT2	folic acid	CTD
GXYLT2	nsc 689534	CTD
GXYLT2	retinoic acid	CTD
GXYLT2	sb-431542	CTD
GXYLT2	tretinoin	CTD
GXYLT2	trichostatin a	CTD
GXYLT2	valproate	CTD
GXYLT2	valproic acid	CTD
HBEGF	acetaminophen	CTD
HBEGF	acrylamide	CTD
HBEGF	bisphenol a	CTD
HBEGF	bpde	CTD
HBEGF	calcitriol	CTD
HBEGF	carbamazepine	CTD
HBEGF	compound c	CTD
HBEGF	cyclosporine	CTD
HBEGF	doxorubicin	CTD
HBEGF	egcg	CTD
HBEGF	epigallocatechin gallate	CTD
HBEGF	estradiol	CTD
HBEGF	etoposide	CTD
HBEGF	lactic acid	CTD
HBEGF	nsc 689534	CTD
HBEGF	paracetamol	CTD
HBEGF	pcb126	CTD
HBEGF	phenobarbital	CTD
HBEGF	quercetin	CTD
HBEGF	retinoic acid	CTD
HBEGF	sb-431542	CTD
HBEGF	tamoxifen	CTD
HBEGF	testosterone	CTD
HBEGF	tetrachlorodibenzodioxin	CTD
HBEGF	tetradecanoylphorbol acetate	CTD
HBEGF	tretinoin	CTD
HBEGF	trichostatin a	CTD
HBEGF	urethane	CTD
HBEGF	valproate	CTD
HBEGF	valproic acid	CTD
HEXA	bisphenol a	CTD
HEXA	compound c	CTD
HEXA	cyclosporine	CTD
HEXA	dexamethasone	CTD
HEXA	diethylhexyl phthalate	CTD
HEXA	ibmx	CTD
HEXA	methyl methanesulfonate	CTD
HEXA	sb-431542	CTD
HEXA	valproate	CTD
HEXA	valproic acid	CTD
HEXB	acetaminophen	CTD
HEXB	atrazine	CTD
HEXB	bisphenol a	CTD
HEXB	carbamazepine	CTD
HEXB	cyclosporine	CTD
HEXB	decitabine	CTD
HEXB	dexamethasone	CTD
HEXB	diethylhexyl phthalate	CTD
HEXB	doxorubicin	CTD
HEXB	entinostat	CTD
HEXB	ibmx	CTD
HEXB	ionomycin	CTD
HEXB	k-7174	CTD
HEXB	lactic acid	CTD
HEXB	paracetamol	CTD
HEXB	quercetin	CTD
HEXB	valproate	CTD
HEXB	valproic acid	CTD
HEXD	acrylamide	CTD
HEXD	atrazine	CTD
HEXD	compound c	CTD
HEXD	estradiol	CTD
HEXD	sb-431542	CTD
HEXD	valproate	CTD
HEXD	valproic acid	CTD
HGF	compound c	CTD
HGF	cyclosporine	CTD
HGF	dexamethasone	CTD
HGF	doxorubicin	CTD
HGF	egcg	CTD
HGF	entinostat	CTD
HGF	epigallocatechin gallate	CTD
HGF	estradiol	CTD
HGF	fluorouracil	CTD
HGF	methapyrilene	CTD
HGF	pcb126	CTD
HGF	progesterone	CTD
HGF	quercetin	CTD
HGF	retinoic acid	CTD
HGF	rosiglitazone	CTD
HGF	sb-431542	CTD
HGF	tetrachlorodibenzodioxin	CTD
HGF	tetradecanoylphorbol acetate	CTD
HGF	thioacetamide	CTD
HGF	tretinoin	CTD
HGF	trichostatin a	CTD
HGF	valproate	CTD
HGF	valproic acid	CTD
HGF	vorinostat	CTD
HGSNAT	acetaminophen	CTD
HGSNAT	acrylamide	CTD
HGSNAT	bisphenol a	CTD
HGSNAT	carbamazepine	CTD
HGSNAT	compound c	CTD
HGSNAT	cyclosporine	CTD
HGSNAT	egcg	CTD
HGSNAT	entinostat	CTD
HGSNAT	epigallocatechin gallate	CTD
HGSNAT	folate	CTD
HGSNAT	folic acid	CTD
HGSNAT	paracetamol	CTD
HGSNAT	retinoic acid	CTD
HGSNAT	sb-431542	CTD
HGSNAT	tretinoin	CTD
HGSNAT	valproate	CTD
HGSNAT	valproic acid	CTD
HGSNAT	vorinostat	CTD
HIF1A	bisphenol a	CTD
HIF1A	compound c	CTD
HIF1A	cyclosporine	CTD
HIF1A	d-glucose	CTD
HIF1A	decitabine	CTD
HIF1A	dexamethasone	CTD
HIF1A	doxorubicin	CTD
HIF1A	egcg	CTD
HIF1A	epigallocatechin gallate	CTD
HIF1A	etoposide	CTD
HIF1A	fenofibrate	CTD
HIF1A	fluorouracil	CTD
HIF1A	folate	CTD
HIF1A	folic acid	CTD
HIF1A	gentamicin	CTD
HIF1A	gentamicins	CTD
HIF1A	ionomycin	CTD
HIF1A	lactic acid	CTD
HIF1A	manganese	CTD
HIF1A	methyl methanesulfonate	CTD
HIF1A	nicotine	CTD
HIF1A	paraquat	CTD
HIF1A	pcb126	CTD
HIF1A	phenobarbital	CTD
HIF1A	pictilisib	CTD
HIF1A	quercetin	CTD
HIF1A	retinoic acid	CTD
HIF1A	rosiglitazone	CTD
HIF1A	sulindac	CTD
HIF1A	tamoxifen	CTD
HIF1A	tetrachlorodibenzodioxin	CTD
HIF1A	tetradecanoylphorbol acetate	CTD
HIF1A	topotecan	CTD
HIF1A	tretinoin	CTD
HIF1A	urethane	CTD
HIF1A	valproate	CTD
HIF1A	valproic acid	CTD
HIF1A	vorinostat	CTD
HMMR	acetaminophen	CTD
HMMR	acrylamide	CTD
HMMR	bisphenol a	CTD
HMMR	bpde	CTD
HMMR	calcitriol	CTD
HMMR	cyclosporine	CTD
HMMR	dibutyl phthalate	CTD
HMMR	doxorubicin	CTD
HMMR	egcg	CTD
HMMR	epigallocatechin gallate	CTD
HMMR	estradiol	CTD
HMMR	fluorouracil	CTD
[truncated: 6,877 more rows]

## Sheet: 9 predicted binding energies
Ligand	ST6Gal1	Man1B1	MGAT5	FUT8
1-DEOXYMANNOJIRIMYCIN	-5.5	-5.5	-7	-4.8
1-DEOXYNOJIRIMYCIN	-5.6	-5.5	-7	-4.8
1-METHYL-3-ISOBUTYLXANTHINE	-6.6	-6.4	-7.1	-5.4
108130	-7.5	3.1	-7.4	-4.2
131704200	-5.7	-6	-7	-5.2
152969-11-4	-7.3	-7	-7.2	-6.1
177947	-7	-7.5	-7.2	-6.2
1X9D	0	-7.7	0	-6.1
20056717	-8.7	-5.6	-7.2	-8
26177	-5.3	-4.6	-7	-4.7
35065-28-2	-7	-6.6	-7.1	-6.1
3ZY6	-7.1	-1.3	-7.4	-7.7
439326	-7.2	-4.6	-7.1	-5.6
448803	-7.2	-3.8	-7	-7.1
5-THIO-A-D-MANNOPYRANOSYLAMINE	-5.6	-5.8	-7	-4.5
5ZIC	0	-1.7	-6.9	-6.1
6-SIALYLLACTOSAMINE	-3.9	8.5	-7.3	-4.8
6-THIO-ALPHA-D-MANNOPYRANOSE	-5.6	-5.6	-7	-4.8
68296	-3.2	-3	-6.9	-2.7
9863342	-8	-7.3	-8.4	-6.9
acarbose	-4.3	1.5	-5.9	-5.2
ACETAMINOPHEN	-5.7	-5.6	-7	-5
ACRYLAMIDE	-3.6	-3.6	-6.9	-3.2
AFIMOXIFENE	-7.6	9.1	-7.3	-6.3
ALPHA-CHLOROHYDRIN	-3.8	-3.9	-6.9	-3.3
ATRAZINE	-5.7	-6.2	-7	-4.9
BENZOPERYLENE	-8	-8.8	-9.8	-6.1
BISPHENOL	-6.8	-6.3	-6.2	-6.1
BUTANEDIOL	-3.4	-3.7	-3.5	-3.2
BUTOXYETHANOL	-4.3	-4	-4	-3.6
BUTYRALDEHYDE	-3.4	-3	-3.2	-3
C12H4Cl6	-6.9	-6.6	-6.2	-6.1
C13H24O10S	-7.6	-6.7	-5.1	-5.7
CALLOSE	-7.1	-4.5	-5.8	-6.6
CARBAMAZEPINE	-8	-8.3	-8.4	-5.6
CAS121142	-6.6	-5.8	-5.7	-5.4
CASTANOSPERMINE	-6.4	-6.8	-5.6	-5
CHITIN	-4.6	9.2	-6.2	-1.5
CHITODEXTRIN	-7.2	-5.5	-5.9	-5.1
CHOLINE	-3.6	-3.5	-3.2	-3.2
CHRYSENE	-7.9	-8.5	-8.2	-7
CID16079008	-6.8	0	-7.2	-7.6
CID23448	-6.3	-6.8	-6	-6
CID37034	-6.6	-6.5	-6.4	-6.1
CID37248	-6.8	-6.5	-6.7	-5.7
CID4521392	-6.9	0	-7.8	-7.6
CID53412434	-6.8	-6.5	-6.7	-5.7
CID68296	-3.2	-3	-3.2	-2.8
CID6914612	-6.3	-6.9	-6	-5.9
CID76302	-7.6	-6	-6.7	-6.1
CID8461	-6.6	-5.8	-5.7	-5.4
CID9817381	-6.3	-6.7	-5.8	-5.6
CLOFIBRIC	-6.1	-6.4	-6.3	-5.6
CLOPIDOGREL	-7.2	-6.5	-6.5	-6.1
cmp	-8	-6.6	-6.1	-6.5
CMP-SIALIC	-7.6	4.4	-6.6	-6.7
CPD104	-9	-9.7	-8.3	-6.6
CPD124	-4.6	2.2	-5.3	-4.6
CPD128	-6.8	-0.6	-7.2	-4.7
CPD221	-7.6	-2.8	-6.6	-6.5
CPD25	-5.4	6	-6.2	-5.1
CPD88	-6.1	10.6	-6.9	-6.8
CYCLOSPORINE	0	0	0	261.8
D-GLUCOSE	-5.7	-5.8	-5	-5
DB03008	-6	-6.2	-5.3	-5.2
DECITABINE	-7.7	-6.7	-6.1	-6.6
DEXAMETHASONE	-9.3	-4.4	-7.3	-1.4
DIBUTYL	-6	-5.8	-6.5	-5.8
DICHLOROKYNURENIC	-7.3	-6.9	-6.6	-6
DIETHYL	-4.9	-4.4	-4.6	-4.6
DIETHYLHEXYL	-6.4	-5	-5.6	-5.9
DIETHYLNITROSAMINE	-3.9	-4.1	-3.8	-3.7
DIMETHYLNITROSAMINE	-3.4	-3.5	-2.9	-3.1
DITHIOL-3-THIONE	-3.2	-3	-3.2	-2.8
DMNQ	-6.6	-6.2	-6.4	-5.1
DORSOMORPHIN	-6.4	0	-5.8	-5.8
DOXORUBICIN	-3.4	10	-6.6	-1.6
DUVOGLUSTAT	-5.5	-5.5	-4.8	-4.8
ENDOSULFAN	-7.6	-3.9	-6.1	-3.8
ENTINOSTAT	-7.9	-4.2	-7.2	-6.9
EPIGALLOCATECHIN	-8.7	-5.7	-7.3	-8
ESTRADIOL	-8	-8.4	-7.2	-6
ETHINYL	-8.5	-7.8	-7.5	-6.1
ETOPOSIDE	-2.3	33.6	-7.5	-4
FENOFIBRATE	-7.4	-6.1	-7	-6.9
FENRETINIDE	-8.7	-3.8	-7.9	-7.1
FINASTERIDE	-8.6	7.8	-7.2	-5
FIPRONIL	-7.9	-6.4	-6.5	-5.4
FLUOROURACIL	-5.4	-4.8	-4.9	-4.6
FLUTAMIDE	-7.3	-6.5	-6.5	-5.7
FOLIC	-8.3	-5.8	-7.2	-8.1
FONOFOS	-5.6	-5.9	-6.1	-4.5
FURAN	-3.2	-3	-3.2	-2.9
GDP-fucose	-8.4	-0.2	-6.8	-6.7
GENTAMICIN	-7.4	-0.2	-6.3	-5.6
GHAVAMIOL	-6.9	-6	-5.2	-5.9
GLUCOSE	-5.7	-5.9	-5.1	-5
GUANOSINE	-25	-20.2	-19.3	-22.1
HEXACHLOROBIPHENYL	-6.6	-6.5	-6.4	-6.1
IODOACETAMIDE	-3.4	-3.4	-3.2	-3.1
IODOACETATE	-3.3	-2.8	-3	-3.2
IONOMYCIN	-2.1	22.8	-10.4	-5.8
KAINIC	-6.2	-6.4	-5.9	-4.9
KIFUNENSINE	-7.1	-7.4	-6.1	-5.7
LACTIC	-4.2	-4	-3.6	-3.8
LACTOSE	-6.9	-6.9	-5.6	-5.8
LITHOCHOLIC	-7.8	-6.4	-7.7	-5.1
MANNOSE	-5.2	-5.1	-4.5	-4.6
MERSALYL	-7	-6	-6	-6.2
MES	-5.8	-5.1	-4.8	-4.9
METHAPYRILENE	-6.4	-5.5	-5.2	-5.1
METHIONINE	-4.5	-4.3	-3.9	-4
METHOTREXATE	-7.9	1.3	-7.4	-8.2
METHYL	-3.9	-3.3	-3.4	-3.6
METHYLTESTOSTERONE	-8.7	-8	-8.3	-4.7
N-ACETYL-D-GLUCOSAMINE	-6.4	-6.6	-5.9	-5.4
N-ACETYLLACTOSAMINE	-7.2	-5.5	-5.9	-6.6
N-ACETYLNEURAMINIC	-7	-7.2	-6.9	-6.3
N-NITROSODIETHANOLAMINE	-3.9	-4.4	-3.6	-3.7
NEFAZODONE	-7.5	-4.5	-7.1	-6.2
NICOTINE	-6	-5.5	-6.1	-5.2
NIMESULIDE	-8.2	-6.7	-6.9	-7.1
OXAMIC	-4.3	-3.8	-3.5	-3.8
PARAQUAT	-5.8	-5.6	-4.8	-4.9
PCB126	-6.7	-6.9	-6.1	-5.9
PCB153	-6.6	-6.5	-6.4	-6.1
PENTACHLOROBIPHENYL	-6.9	-6.7	-6.7	-5.9
PHENOBARBITAL	-7.4	-6.6	-7.4	-5.4
phenylephrine	-5.4	-5.8	-5.4	-4.9
PHENYLGLYOXAL	-5.5	-5.1	-5.5	-4.9
phthalate	-6.3	-6.5	-6.5	-6.4
Pictilisib	-7.3	18.2	-8.2	-9.3
PIRINIXIC	-7.6	-6.6	-6.7	-6.9
PIROXICAM	-8.2	-5.5	-6.8	-6.4
pregnenolone	-8.8	-4	-7.2	-6.5
PROGESTERONE	-8.8	-7.4	-7.1	-5.5
PROPICONAZOLE	-7.7	-6	-6.6	-5.9
PROPYLTHIOURACIL	-5.5	-5.2	-5.2	-5
PSEUDOCUMENE	-5	-4.9	-5.9	-4.5
PYRIDOXAL	-6.8	-6.4	-5.8	-5.6
QUERCETIN	-8.2	-7.2	-6.7	-7.8
ROSIGLITAZONE	-7.9	-7.1	-6.5	-7.7
SMD	-6.9	-6.6	-5.3	-5
SUCCIMER	-4.9	-4.6	-4.2	-4.6
SULINDAC	-7.5	1.4	-7.5	-5.9
TAMOXIFEN	-6	-3.9	-6.3	-5.5
TERBUFOS	-5.3	-4.8	-4.3	-4.4
TESTOSTERONE	-8.6	-8.3	-7.4	-4.8
TETRACHLORODIBENZODIOXIN	-6.8	-6.2	-5.6	-5.7
TETRACHLORODIBENZOFURAN	-7	-6.8	-6	-5.8
TETRADECANOYLPHORBOL	-2.6	13.2	-6.6	-4
THIOACETAMIDE	-2.7	-2.8	-2.6	-2.6
TINUVIN	-7	-5.2	-6.8	-6.7
TOLUIDINE	-4.5	-4.6	-4.9	-4.4
TOPOTECAN	-6.7	0	-7	-3.9
TRETINOIN	-7.9	-7	-6.8	-7.1
TRICHLOROBIPHENYL	-6.3	-6.7	-6.2	-6
TRICHLOROETHYLENE	-3	-3.1	-3.1	-2.7
TRICHOSTATIN	-7.5	-6.8	-6.8	-7
TRICLOSAN	-6.7	-6.7	-6.2	-5.8
TRIDOLGOSIR	-5.9	-6.2	-5.6	-4.9
TUNICAMYCIN	-9.1	15.7	-12.9	-9.1
UDP	-8.3	-6.2	-5.8	-7.5
UDP-GALACTOSE	-7.3	-3.8	-6.6	-7.2
UDP-N-ACETYLGLUCOSAMINE	-7.4	-0.8	-7	-6.8
UMP	-7.9	-6.5	-6.4	-6.5
UNDECANE	-4.5	-4.2	-5.4	-4.3
URETHANE	-3.7	-3.7	-3.5	-3.6
VALDECOXIB	-8	-6.4	-7.5	-6.4
VALPROIC	-4.8	-4.8	-5.2	-4.2
VANCOMYCIN	0	0	0	174.9
VINCLOZOLIN	-6.7	-6.5	-6.2	-6.5
VORINOSTAT	-7	-6.6	-6	-6.4
